# Supplementary material for: ABO blood groups and nosocomial infection
Source: Epidemiol Infect. 2023 Apr 3;151:e64. doi: 10.1017/S0950268823000432 (PMC10894906; doi:10.1017/S0950268823000432)
Supplement: Supplementary file 1 [file S0950268823000432sup001.xlsx]

## Sheet: 提交
ID	Gender	Age	Blood type	DRGs	RW	Surgery	MV	CVC	IC	Cost	Discharge mode	NI pathogens	NI sites	Discharge time	N(NEU%)	N(NEU)	DC	CRP	PCT	ESBLs	Groups	LOS	Diagnosis
1	女	39	A	BB25	6.37435	是	是	是	是	99170	正常	金黄色葡萄球菌	中枢神经系统	2016-10-16 09:00:00	21.45		20.99	28.94			HAI	52	梗阻性脑积水;颅内占位性病变;小脑肿瘤;脑室腹腔分流管障碍
2	男	62	A	GL21	0.90532	否	否	否	否	71024	正常	肺炎克雷伯菌	下呼吸道	2016-10-18 08:41:00	62.5		9.2			否	HAI	50	胃癌;失血性贫血;失血性休克
3	男	33	O	IG15	0.729635	否	否	否	否	12258	正常	铜绿假单胞菌	软组织感染	2016-09-22 10:30:37	65		12.68				HAI	16	左环指外伤骨折;左手割伤并肌腱损伤
4	男	24	B	IF13	2.09266	否	否	否	否	21283	正常	铜绿假单胞菌	软组织感染	2016-10-10 10:39:20	68.6		8.24				HAI	29	右拇指挤压伤并骨折;右拇指外伤骨折;上肢挤压伤
5	男	47	O	BC19	11.1688	否	是	否	是	130814	正常	金黄色葡萄球菌	下呼吸道	2016-10-31 09:00:00	84.9		14	16.87			HAI	22	前交通动脉的蛛网膜下腔出血;前交通动脉瘤;蛛网膜下腔出血
6	女	79	O	LR11	1.52603	否	否	否	否	25323	正常	大肠埃希菌	软组织感染	2016-11-07 09:00:00	60.4		16.51	155.1		否	HAI	28	慢性肾脏病5期;2型糖尿病;高血压3级 极高危组;冠状动脉粥样硬化性心脏病;动脉粥样硬化;维持性血液透析;糖尿病性足病
7	男	34	O	GD25	1.05472	否	否	否	否	4537	正常	大肠埃希菌	表浅切口	2016-10-28 08:00:00	73.8		4.82			是	HAI	12	阑尾术后;阑尾切除术后;腹壁窦道
8	男	34	O	JD25	1.00892	是	否	否	否	13884	正常	金黄色葡萄球菌	深部切口	2016-10-31 14:32:09	67.8		7.59	1			HAI	13	皮肤软组织感染;取除内固定装置
9	男	14	B	JV35	0.657737	否	否	否	否	2151	正常	铜绿假单胞菌	深部切口	2016-11-07 08:55:52	20.4		15.21				HAI	16	切口感染;阑尾炎术后
10	男	46	A	ID29	1.38069	是	否	否	否	27864	正常	金黄色葡萄球菌	软组织感染	2016-12-02 14:23:54	77.9		11.34				HAI	31	踝关节脱位;左足外伤骨折;左足软组织挫伤
11	男	40	A	IF15	1.42054	是	否	否	否	20841	正常	金黄色葡萄球菌	表浅切口	2016-12-07 11:50:50	63.4		11.8	1.03			HAI	29	左中指挫裂伤;左中指挫裂伤并骨折;左中指挤压伤并骨折;左环指外伤骨折
12	男	37	AB	ID29	1.38069	是	否	否	否	9900	正常	金黄色葡萄球菌	深部切口	2016-12-07 10:20:32	73.3		12.29	25.6	0.05		HAI	24	取除内固定装置;左足跟骨骨折
13	男	36	B	ZC11	6.17698	是	否	否	否	13418	正常	金黄色葡萄球菌	深部切口	2016-11-30 09:01:43	68.9		8.76	10.1	0.05		HAI	16	腰椎骨折术后;左髋骨折术后;腰椎骨折
14	男	22	A	VB15	1.13068	否	否	否	否	15721	正常	金黄色葡萄球菌	表浅切口	2016-12-25 09:19:34	67.4		7.45	1	0.05		HAI	28	皮瓣移植感染;右中指外伤;右拇指外伤
15	女	46	A	GE25	1.55941	否	否	否	否	8674	正常	金黄色葡萄球菌	表浅切口	2016-06-20 11:11:31	59		6.43	41.6			HAI	16	脐疝;切口感染
16	女	25	A	OR15	0.465147	否	否	否	否	4010	正常	大肠埃希菌	败血症	2016-06-21 11:05:25	85.7		9.54	169.9	0.23	否	HAI	4	大于37整周的假临产;头位顺产;一活女婴;脐带绕颈;妊娠合并轻度贫血;乙肝病毒携带;菌血症
17	男	57	A	ES11	1.51019	否	否	是	否	38220	正常	铜绿假单胞菌	下呼吸道	2016-07-31 15:00:00	64.2		10.11				HAI	31	脑出血后遗症;脑出血;肺部感染;高血压Ⅲ;继发性癫痫
18	男	20	O	IF15	1.42054	否	否	否	否	17362	正常	金黄色葡萄球菌	表浅切口	2016-07-26 14:19:18	66.5		9.9				HAI	16	右锁骨骨折;头皮血肿
19	男	25	B	BJ15	3.28072	否	是	是	是	175649	正常	铜绿假单胞菌	呼吸机相关	2016-09-12 13:00:00	90.6		24.83	35.13	0.59		HAI	54	丘脑出血;颅内动脉瘤破裂伴蛛网膜下腔出血;脑室出血;气管造口状态
20	男	46	O	BV15	0.515899	否	否	是	否	128179	正常	铜绿假单胞菌	下呼吸道	2016-12-28 14:00:00	75.9		9.81				HAI	149	脑出血后遗症;手术后恢复期;继发性癫痫;颅骨缺损修补;高血压病3级，极高危;气管切开术后拔管困难;肺部感染;消化道出血
21	女	19	O	OB23	1.08755	否	否	否	否	8461	正常	大肠埃希菌	泌尿道、败血症	2016-08-18 11:22:18	77.4		10.28			否	HAI	11	巨大儿;剖宫产;脐带绕颈;一活男婴;急性肾盂肾炎
22	男	70	AB	GE13	1.31891	否	否	否	是	12581	正常	金黄色葡萄球菌	深部切口	2016-09-03 11:12:21	73.2		10.59				HAI	17	腹股沟斜疝;右腹股沟斜疝;切口感染
23	男	41	A	VD19	1.02005	是	否	否	否	15796	正常	金黄色葡萄球菌	软组织感染	2017-01-12 12:40:43	78.8		10.57				HAI	14	右食指外伤骨折
24	男	49	O	BB21	8.8606	是	是	是	是	88038	死亡	肺炎克雷伯菌	呼吸机相关	2017-01-28 09:30:00			143.61		4.07	否	HAI	11	脑出血;脑疝;呼吸衰竭;高血压病;主动脉粥样硬化;电解质紊乱;粒细胞白血病
25	女	31	A	LU15	0.48503	是	否	是	是	27996	正常	大肠埃希菌	泌尿道、败血症	2017-01-30 10:34:12	88		23.61	119.1	32.05	是	HAI	10	妊娠期肝内胆汁淤积症;早产;剖宫产;一活女婴;脐带绕颈;妊娠合并轻度贫血;妊娠期糖尿病;胆囊切除术后;孕产妇休克;菌血症;急性肾盂肾炎;双肾结石
26	女	84	O	BK19	5.72817	否	是	是	是	37831	正常	金黄色葡萄球菌	下呼吸道	2017-03-10 15:03:03	57.5		7.55		1.6		HAI	9	冠心病：PCI术后;脑梗死;肺部感染;冠心病;中度贫血;水电解质平衡失调;低蛋白血症
27	男	56	O	JA13	3.05745	是	否	否	否	26010	正常	金黄色葡萄球菌	表浅切口	2017-04-01 11:46:52	58.5		10	26			HAI	27	乳腺包块;男性乳腺恶性肿瘤;手术后切口感染
28	女	34	O	LU15	0.48503	是	否	否	是	9425	正常	大肠埃希菌	尿管相关	2017-03-25 14:24:41	88.8		25.31		2.39	否	HAI	6	双胎妊娠;剖宫产;妊娠合并轻度贫血;一活男婴;妊娠合并绒毛膜羊膜炎
29	男	39	AB	JD25	1.02212	是	否	否	否	4934	正常	金黄色葡萄球菌	深部切口	2017-04-06 08:50:50	62.1		5.07	0.1			HAI	11	右食指外伤骨折
30	男	30	B	JD23	1.91019	是	否	否	否	6327	正常	金黄色葡萄球菌	骨髓炎	2017-04-24 09:15:00	52		5.25				HAI	13	右食指外伤骨折;右食指外伤
31	男	41	A	GD13	1.31469	是	否	否	否	20986	正常	铜绿假单胞菌	表浅切口	2017-05-14 11:29:01	81.8		13.07	97.7			HAI	30	急性阑尾炎;急性坏疽性阑尾炎伴穿孔;手术后切口感染;2型糖尿病;糖尿病性酮症
32	女	35	O	LJ15	0.489043	是	否	否	是	39201	正常	大肠埃希菌	泌尿道	2017-05-13 14:28:17	94		20.85	193.6	0.42	是	HAI	16	尿路感染;急性肾盂肾炎;右肾结石;左侧输尿管结石;左侧输尿管双J管留置
33	男	47	A	BN19	2.61047	否	否	否	是	36791	正常	肺炎克雷伯菌	尿管相关	2017-05-27 09:30:00	87.2		15.39	167.76	4.36	否	HAI	20	蛛网膜下腔出血
34	女	32	O	JA13	3.05745	是	否	否	是	21809	正常	金黄色葡萄球菌	表浅切口	2017-05-27 11:20:10	79		14.85				HAI	17	乳腺肿瘤;右乳腺癌;乳腺纤维瘤;乳腺增生;切口感染
35	女	0.25	O	JV35	0.643317	否	否	否	否	3055	正常	金黄色葡萄球菌	感染性腹泻	2017-05-22 14:41:03	67.1		19.84				HAI	8	颈部软组织感染;直肠乙状结肠炎
36	女	46	B	NC13	1.88095	是	否	否	是	27256	正常	大肠埃希菌	败血症、上呼吸道	2017-06-06 11:08:29	95.4		19.8			否	HAI	23	贫血查因;子宫肌瘤;缺铁性贫血;慢性浅表性胃炎伴糜烂;脓毒血症
37	男	18	B	GD13	1.31469	是	否	否	否	10523	正常	大肠埃希菌	表浅切口	2017-06-22 11:08:39	92.9		14.35	112.2	1.12	否	HAI	14	急性阑尾炎;急性化脓性阑尾炎;手术后切口感染;先天性心脏病
38	男	83	O	BR11	2.28662	否	否	否	是	15182	正常	肺炎克雷伯菌	尿管相关	2017-06-26 11:00:00	83.9		12.23	46.35	0.08	是	HAI	14	蛛网膜下腔出血;脑软化灶;脑动脉闭塞;脑动脉硬化;脑动脉狭窄;泌尿系感染;低钠血症
39	女	42	A	JA15	2.67941	是	否	是	是	40272	正常	金黄色葡萄球菌	表浅切口	2017-07-17 10:21:02	82.6		11.45	122.7	0.05		HAI	34	乳腺包块;左乳肿物 ？;右乳肿物？
40	男	32	A	GF13	3.62123	是	否	否	是	19843	正常	铜绿假单胞菌	表浅切口	2017-07-07 11:53:52	93.7		23.8				HAI	24	肠梗阻;阑尾炎术后;急性弥漫性腹膜炎;麻痹性肠梗阻
41	男	57	A	EK11	8.67371	否	是	是	是	41603	正常	铜绿假单胞菌	皮肤感染	2017-06-24 10:50:00	94.8		31.56		1.4		HAI	6	呼吸心跳骤停;肺部感染;肺癌;心力衰竭;水电解质平衡失调;支气管肺癌;继发性癫痫;心律失常;双肺感染;电解质紊乱;腹股沟斜疝;湿疹;脓疱病
42	男	51	A	XT15	0.639018	否	否	否	否	58103	正常	铜绿假单胞菌	下呼吸道	2017-10-11 08:00:00	82.5		9.98	7.89	3.39		HAI	112	脑出血后遗症;脑出血个人史;高血压病3级，极高危;肺部感染;肝硬化;乙型病毒性肝炎
43	女	23	A	OB25	1.0009	是	否	否	是	9847	正常	金黄色葡萄球菌	上呼吸道	2017-07-18 09:47:17	80.6		7.8	102.56	0.05		HAI	17	头位顺产;剖宫产;羊水过少;一活男婴;急性上呼吸道感染;失血性贫血
44	男	34	B	GB23	5.73679	是	否	否	否	3604	正常	大肠埃希菌	表浅切口	2017-07-23 10:59:13	81.8		24.26	78.3		是	HAI	21	切口感染;产科术后切口感染
45	女	52	A	QS11	1.05211	否	否	否	否	7125	正常	大肠埃希菌	败血症	2017-07-20 14:08:20	85.5		13.22		30.14	否	HAI	8	贫血查因;重度贫血;慢性肾功能不全;肺炎支原体感染;泌尿系感染;脓毒血症;慢性浅表性胃炎伴糜烂
46	男	41	AB	BB21	8.8606	否	否	是	是	68267	正常	肺炎克雷伯菌	下呼吸道	2017-08-02 09:00:00	92.2		81.4			是	HAI	20	脑出血;间脑出血;脑疝;高血压病3级，极高危;肺部感染;颅骨缺损修补
47	女	26	AB	OB21	1.14155	是	否	否	是	9919	正常	大肠埃希菌	尿管相关	2017-07-22 11:26:23	89.2		17.32			是	HAI	9	头位顺产;持续性枕后位难产;Ⅲ度羊水混浊;剖宫产;一活女婴;脐带绕颈;泌尿系感染;妊娠合并绒毛膜羊膜炎;失血性贫血
48	女	23	B	OB25	1.0009	是	否	否	是	11790	正常	大肠埃希菌	败血症、尿管相关	2017-08-12 10:45:37	90.4		12.32		0.05	否	HAI	9	羊水过少;头位顺产;持续性枕横位难产;剖宫产;妊娠合并轻度贫血;一活男婴;新生儿轻度窒息
49	男	47	A	ZJ11	3.91924	否	否	否	否	89750	正常	肺炎克雷伯菌	下呼吸道	2017-09-22 15:08:00	90.6		18.99			是	HAI	48	血气胸;肺结核,显微镜检证实;胸部外伤;肋骨骨折;肺挫伤;肩胛骨骨折;腰椎骨折;眼外伤;鼻骨骨折;肺结核;肺部感染;全身多处挫裂伤
50	男	35	O	IC35	1.91071	是	否	否	是	38036	正常	大肠埃希菌	泌尿道	2017-08-24 11:23:27	71.2		9.63			否	HAI	10	内侧半月板损伤;高血压Ⅱ
51	女	46	O	IU23	0.769636	否	否	否	否	19682	正常	大肠埃希菌	泌尿道	2017-09-18 13:10:08	81.5		8.92	12.8		是	HAI	30	头晕乏力查因;颈椎病;高血压2级 中危组;肾功能不全;尿路感染;双肾结石;胆囊结石;混合性高脂血症
52	女	47	B	VB15	1.1159	是	否	否	否	12556	正常	铜绿假单胞菌	软组织感染	2017-09-17 10:00:01	65.3		10.23				HAI	27	电击伤;腕和手三度烧伤
53	女	48	A	IF23	3.39364	否	否	否	否	30192	正常	大肠埃希菌	泌尿道	2017-12-12 09:25:00	43.8		6.19	0.1	0.08	否	HAI	105	右股骨颈骨折术后;2型糖尿病伴神经并发症
54	女	68	A	IF23	3.39364	是	否	否	是	40293	正常	肺炎克雷伯菌	败血症	2017-09-07 10:22:04	86.7		25.27	205.1	25.91	否	HAI	8	股骨骨折;股骨粗隆(转子)闭合性骨折;中风后遗症;肺部感染;低蛋白血症
55	男	44	A	EL29	1.79634	否	否	否	否	18171	正常	铜绿假单胞菌	下呼吸道	2017-09-25 08:10:14	80.9		13.71	18.6	0.05		HAI	19	喉溃疡;肺部感染;咽喉溃疡;2型糖尿病;胃食管反流病;肾结石;动脉粥样硬化;颞颌关节炎
56	女	38	O	OB23	1.07068	是	否	否	是	8805	正常	大肠埃希菌	泌尿道、败血症	2017-09-18 11:12:16	78.3		8.99		1.35	否	HAI	11	臀位;羊水过少;剖宫产;一活女婴;急性肾盂肾炎
57	男	48	O	ID29	1.37344	是	否	否	否	7117	正常	铜绿假单胞菌	器官腔隙	2017-09-28 11:21:00	59.8		7.74	2.3	0.05		HAI	17	手指骨髓炎
58	女	30	B	JB19	0.807291	是	否	否	否	9774	正常	金黄色葡萄球菌	深部切口	2017-09-29 15:02:09	89.8		11.8	121.09			HAI	12	双侧副乳腺;乳腺增生;手术后切口感染
59	男	48	O	FB65	8.69052	是	是	是	是	148645	正常	肺炎克雷伯菌	下呼吸道	2017-10-30 09:00:00	91.8		20.42	0.8	1.95	否	HAI	36	二尖瓣返流;风湿性心脏病;主动脉瓣关闭不全;风湿性三尖瓣返流;肺动脉高压;心功能Ⅱ级;心律失常;心房纤颤;室性早搏
60	男	54	O	HC13	3.73649	是	否	否	是	29887	正常	铜绿假单胞菌	深部切口	2017-10-18 10:29:32	81.2		20.49				HAI	22	黄疸查因;胆囊结石;梗阻性黄疸
61	男	45	A	ID29	1.37344	是	否	否	否	15130	正常	铜绿假单胞菌	软组织感染	2017-10-27 10:33:40	70.5		6.89	8.6			HAI	11	左中指挫裂伤并骨折;左中指骨折;左中指外伤;左中指挤压伤;左小指外伤;左肱骨髁上骨折
62	女	29	O	OB23	1.07068	是	否	否	是	12485	正常	大肠埃希菌	泌尿道、男女性生殖道的其它感染	2017-10-31 11:48:12	85.4		10.9		0.26	是	HAI	13	胎膜早破;剖宫产;一活女婴;脐带绕颈;分娩后特指泌尿生殖道感染
63	男	50	O	HV11	1.2325	否	否	否	否	37761	正常	肺炎克雷伯菌	败血症	2017-12-13 15:36:03	90.5		5.88	13.5	0.64	否	HAI	39	上消化道出血;慢性乙型肝炎;门脉高压;肝硬化伴食管胃底静脉曲张;脾功能亢进;结石性胆囊炎
64	女	21	O	OC15	0.531762	否	否	否	否	6725	正常	金黄色葡萄球菌	婴儿脓疱病	2017-11-12 09:59:13	81.2		14.24	6.58	0.08		HAI	4	胎膜早破;头位顺产;一活女婴;分娩时Ⅰ度会阴裂伤;妊娠合并轻度贫血
65	男	47	A	BB21	8.8606	是	是	是	是	156041	正常	铜绿假单胞菌	下呼吸道	2017-12-19 13:03:35	92.8		13.11	9	0.66		HAI	37	脑出血;高血压病3级，极高危;高血压心脏病伴心力衰竭;急性肾功能衰竭,尿毒症期;吸入性肺炎;胸腔积液;左肾结石;左肾囊肿
66	男	32	A	ZB11	8.1527	是	是	是	是	160237	正常	铜绿假单胞菌	下呼吸道	2017-12-31 11:00:00	91.2		26.6		1.09		HAI	42	颅脑损伤;重型闭合性颅脑损伤;硬膜下血肿;硬膜外血肿;颞骨骨折;创伤性蛛网膜下腔出血;头皮血肿;肺挫伤;肺部感染
67	男	40	O	IF15	1.39752	是	否	否	否	14169	正常	铜绿假单胞菌	表浅切口	2017-12-31 14:34:45	65.1		10.18	0.8			HAI	31	指骨骨折;上肢擦伤
68	男	0.0833333	A	ES10	0.47339	否	否	否	否	7602	正常	金黄色葡萄球菌	口腔	2017-12-09 11:30:37	48.5		9.54	0.5	0.06		HAI	8	婴儿肺炎;鹅口疮
69	男	34	O	IF13	2.10887	是	否	否	否	43184	正常	大肠埃希菌	软组织感染	2017-12-28 11:32:45	91.6		13.77			否	HAI	24	右桡骨小头骨折;自高处坠落;颧弓骨折;皮肤挫伤;慢性筛窦炎;左膝部挫伤;右肾结石并感染;眼部痛;上颌窦骨折;右下第一磨牙缺失
70	女	74	B	IF23	3.39364	是	是	是	是	63896	正常	肺炎克雷伯菌	下呼吸道	2017-12-29 09:52:35	81.7		11.72	161.35	0.09	否	HAI	18	双下肢乏力查因;股骨粗隆间骨折;高血压;糖尿病;老年性骨质疏松;脑梗死
71	男	68	O	BB25	6.1028	是	是	是	是	126396	正常	铜绿假单胞菌	下呼吸道	2018-02-08 09:00:00	93.3		18.66	103.1	0.05		HAI	30	脑出血;高血压病3级，极高危;气胸
72	女	61	O	QB19	3.3423	是	否	否	是	63851	正常	大肠埃希菌	败血症、腹水	2018-02-14 17:04:45	89		21.07	1	6.72	是	HAI	29	肝硬化伴食管胃底静脉曲张;脓毒血症;肝硬化伴食管胃底静脉曲张破裂出血;肝硬化;重度贫血
73	女	20	AB	LC15	1.5689	是	否	否	是	15978	正常	大肠埃希菌	深部切口、败血症	2018-02-05 14:15:47	82.7		9.48		0.21	否	HAI	14	肾囊肿;左肾囊肿;肠杆菌感染性菌血症
74	男	49	AB	DA19	3.6033	是	否	是	否	84301	正常	肺炎克雷伯菌	下呼吸道、深部切口	2018-03-25 10:03:54	80		13.21			否	HAI	54	下咽恶性肿瘤;喉恶性肿瘤;高血压病2级;头面颈部皮肤感染;颈部血管损伤;低蛋白血症;肺部感染;肺部结节影（性质？）;肺结核
75	女	35	O	OB19	1.0725	是	否	否	是	14997	正常	大肠埃希菌	男女性生殖道的其它感染	2018-03-02 14:08:59	90.6		16.91		0.08	否	HAI	7	先兆早产;疤痕子宫;胎膜早破;早产;剖宫产;女性盆腔粘连;子宫肌瘤;妊娠合并轻度贫血;一活男婴;妊娠期生殖道感染;羊膜炎
76	男	41	A	BB21	8.7035	是	是	是	是	84439	正常	金黄色葡萄球菌	下呼吸道	2018-03-17 11:00:00	86.2		18.95				HAI	22	脑出血;颅内动脉瘤破裂伴蛛网膜下腔出血;双肺炎
77	女	43	O	BX25	0.6485	否	否	否	否	9667	正常	肺炎克雷伯菌	上呼吸道	2018-04-02 10:23:54	80		10.9	31.2		否	HAI	6	2型糖尿病;上呼吸道感染;胃食管返流病;慢性浅表性胃炎伴糜烂;巴雷特食管;胃息肉;十二指肠息肉;外阴炎;阴道炎;肝囊肿
78	女	43	A	JJ15	0.5645	否	是	是	是	92216	正常	金黄色葡萄球菌	口腔	2018-04-24 11:45:07	83.3		15.62	0.93	10.49		HAI	27	心律失常;肾梗死;甲亢;心室颤动
79	男	28	O	BK19	4.7892	否	是	否	是	93007	正常	铜绿假单胞菌	下呼吸道	2018-04-29 10:00:00	90.9		20.92	164.8	3.32		HAI	27	脑梗塞;癫痫;肺部感染;Ⅰ型呼吸衰竭;胸腔积液;癫痫性精神病;精神障碍;低蛋白血症;水电解质平衡失调
80	男	29	B	GD15	1.0476	是	否	否	是	25742	正常	大肠埃希菌	器官腔隙	2018-04-29 14:15:19	93.5		20.15			是	HAI	25	急性阑尾炎;阑尾术后
81	男	41	A	IF23	3.2798	是	否	否	否	44368	正常	铜绿假单胞菌	表浅切口	2018-05-20 08:46:59	75.5		14.37	8.38	0.05		HAI	43	开放性特指趾骨骨折;足骨折;趾骨骨折;软组织损伤;多处软组织挫裂伤;高血压病
82	男	31	A	IG15	0.6994	是	否	否	否	27966	正常	金黄色葡萄球菌	软组织感染	2018-05-08 11:53:36	89.9		25.56	29			HAI	29	三度烧伤;骨筋膜室综合征;正中神经损伤;多发性肌腱损伤;烧伤
83	女	34	B	JA13	2.9229	是	否	否	是	23566	正常	金黄色葡萄球菌	表浅切口	2018-05-06 14:11:45	69.2		7.71				HAI	23	右乳腺癌;手术后切口感染
84	女	49	B	NC13	1.8128	是	否	否	是	16691	正常	大肠埃希菌	败血症	2018-05-05 14:40:57	90.3		7.49	134.9		是	HAI	12	宫颈上皮内瘤变CIN3;宫颈HPV感染;菌血症;轻度贫血;白细胞减少症;高血压;衣原体感染;生殖道支原体感染;肝血管瘤
85	女	40	B	ZC11	5.8372	是	是	是	是	177027	正常	大肠埃希菌	泌尿道	2018-05-22 14:58:48	88.7		25.53	0.91		是	HAI	34	骨盆骨折;失血性休克;躯干骨折;股骨骨折;腰椎骨折;跟骨骨折;跖骨骨折;颅骨骨折;足部骨折;皮下血肿;皮肤挫伤;精神分裂症
86	男	0.00821918	B	PT11	2.381	否	否	否	否	10762	正常	金黄色葡萄球菌	感染性腹泻、其它部位	2018-05-17 15:27:41	61.7		16.07	3	0.05		HAI	13	新生儿高胆红素血症;小于胎龄儿;双眼急性结膜炎;急性肠炎;尿布皮炎
87	女	36	AB	OB25	0.9722	是	否	否	是	9738	正常	肺炎克雷伯菌	男女性生殖道的其它感染	2018-05-22 11:15:53	78.4		19.26	89.77	0.24	否	HAI	6	疤痕子宫;剖宫产;子宫肌瘤;新生儿肾上腺出血;妊娠合并盆腔粘连;一活男婴
88	男	63	A	GC23	1.1403	是	否	否	是	17897	正常	铜绿假单胞菌	尿管相关	2018-07-01 11:47:40	86.3		8.69				HAI	16	混合痔;重度贫血;前列腺增生;中度贫血;尿路感染;前列腺增生症;右肾结石
89	男	50	A	ZC11	5.8372	是	是	是	是	161299	正常	铜绿假单胞菌	呼吸机相关	2018-08-13 16:20:15	86.7		20.99	121.7	2.83		HAI	54	胸椎骨折;腰椎骨折
90	女	22	O	OB21	1.2098	是	否	否	是	14260	正常	大肠埃希菌	男女性生殖道的其它感染	2018-06-30 10:47:55	80.5		15.54	0.24		否	HAI	9	先兆临产;Ⅲ度羊水混浊;巨大儿;急症剖宫分娩;脐带绕颈;一活女婴;失血性贫血;妊娠合并绒毛膜羊膜炎;生殖道感染
91	男	53	O	GD13	1.2695	是	否	否	是	16330	正常	大肠埃希菌	深部切口	2018-07-08 10:00:00	85.9		15.18	67.4		是	HAI	16	腹痛查因：急性胃炎;急性坏疽性阑尾炎;肠梗阻伴粘连;肠粘连伴梗阻;双肾结石;左肾积水
92	男	20	A	IC33	2.1772	是	否	否	否	31447	正常	铜绿假单胞菌	表浅切口	2018-08-10 14:38:14	77		19.88	8.7	0.05		HAI	35	左腕外伤骨折;左上肢外伤;左前臂挫伤;左前臂挤压伤;左前臂皮肤裂伤;左环指外伤骨折
93	男	45	O	GC23	1.1403	是	否	否	是	26245	正常	大肠埃希菌	败血症、尿管相关	2018-08-04 08:30:11	87.3		17.93	41.2	0.38	是	HAI	28	混合痔;泌尿道感染;肝功能不全;混合痔术后;2型糖尿病
94	男	29	A	HJ13	2.7642	是	是	是	是	146848	正常	大肠埃希菌	下呼吸道、腹水	2018-07-25 15:50:00	94.5		28.71	250	4.55	是	HAI	17	急性阑尾炎
95	男	37	A	IC33	2.1772	是	否	否	否	42346	正常	金黄色葡萄球菌	软组织感染	2018-08-29 09:54:13	83.9		13.18	4.52	0.05		HAI	47	骶骨骨折;耻骨骨折;内踝骨折;多处皮肤软组织挫伤;高尿酸血症;高脂血症;创伤后皮肤坏死
96	男	52	B	JD23	2.0283	是	否	否	否	18344	正常	铜绿假单胞菌	骨髓炎	2018-08-25 09:32:27	70.7		7.68	1.84	0.05		HAI	29	右足外伤并感染
97	男	33	B	GB25	4.7037	是	否	否	是	49129	正常	大肠埃希菌	深部切口	2018-09-06 14:30:24	88.4		16.84	86.4		是	HAI	39	腹痛查因：;升结肠息肉
98	女	21	O	BX11	2.2281	否	否	否	否	37156	正常	铜绿假单胞菌	下呼吸道	2018-08-28 09:49:18	82.9		13.1	24.3			HAI	29	缺血缺氧性脑病后遗症;胃造口状态;肺不张;呼吸道感染;昏迷;气管切开术后拔管困难
99	男	37	O	VB15	1.0483	是	否	否	否	43908	正常	铜绿假单胞菌	表浅切口	2018-09-17 13:46:25	79.4		16.45				HAI	49	右手外伤;右手皮肤裂伤;右手皮肤软组织挫裂伤;右手多指挤压伤;右食指挫裂伤;右中指挫裂伤;右手挤压伤并挫裂伤
100	女	30	A	OZ13	0.4319	是	否	否	是	10187	正常	大肠埃希菌	泌尿道	2018-08-08 10:45:49	77.7		8.73	41.75	0.2	是	HAI	6	疤痕子宫;妊娠期糖尿病;巨大儿;剖宫产;妊娠合并轻度贫血;女性盆腔粘连;一活男婴
101	男	81	B	GC21	1.9465	是	是	是	是	107702	正常	大肠埃希菌	下呼吸道、败血症、器官腔隙	2018-09-02 10:10:00	98.4		34.1	3.3	57.6	是	HAI	25	肠梗阻;降结肠肿瘤;菌血症;肺部感染;腹腔感染;感染性休克;急性左心衰竭;中度贫血;电解质紊乱;肾结石;肾囊肿
102	男	31	O	IC35	1.8421	是	否	否	否	32275	正常	铜绿假单胞菌	软组织感染	2018-10-05 11:09:57	87.7		16.58				HAI	45	内踝骨折;左小腿挫擦伤
103	男	74	A	HU15	0.5225	是	否	否	否	15158	正常	铜绿假单胞菌	软组织感染	2018-09-07 09:00:00	73.5		6.86	30.8			HAI	17	下肢溃疡
104	女	17	B	OB23	1.0593	是	否	否	否	14169	正常	大肠埃希菌	男女性生殖道的其它感染	2018-09-12 15:38:53	88		18.94	121.96	0.14	是	HAI	19	临产
105	女	28	B	OB21	1.2098	是	否	否	是	24627	正常	大肠埃希菌	男女性生殖道的其它感染、败血症、尿管相关	2018-09-19 11:31:04	85.6		14.45	119.79	24.66	是	HAI	19	先兆早产;菌血症
106	男	45	B	IG13	1.0179	是	否	否	否	12690	正常	金黄色葡萄球菌	表浅切口	2018-09-29 10:39:04	53.7		4.73				HAI	26	取除内固定装置;伤口感染
107	女	29	O	OB23	1.0593	是	否	否	是	15965	正常	大肠埃希菌	男女性生殖道的其它感染	2018-09-19 11:56:17	92.3		18.39	102.53	0.28	是	HAI	15	胎膜早破;妊娠合并绒毛膜羊膜炎;早产;剖宫产;支原体感染;衣原体感染;乙肝病毒携带;一活女婴
108	女	71	O	BB21	8.7035	是	是	是	是	137177	正常	金黄色葡萄球菌	脑膜炎、脑室炎、下呼吸道	2018-09-25 11:55:57	95		14.9	10.89	0.99		HAI	16	蛛网膜下腔出血;大脑中动脉瘤破裂伴蛛网膜下腔出血;高血压Ⅱ;肺部感染;颅内感染;应激性溃疡伴出血
109	男	48	B	IB25	2.27	否	否	否	否	5831	正常	金黄色葡萄球菌	软组织感染	2018-10-08 15:33:56	76.2		11.91				HAI	11	腰椎骨折术后
110	女	46	B	XJ19	1.8028	是	否	否	是	91883	正常	大肠埃希菌	泌尿道	2018-10-29 17:38:47	84.8		25.98	0.1	0.05	是	HAI	17	神经根型颈椎病
111	男	30	O	JD25	1.0026	是	否	否	否	15583	正常	金黄色葡萄球菌	软组织感染	2018-12-14 14:11:26	53.2		5.32	2.28	0.05		HAI	46	足软组织感染
112	女	62	A	LK19	1.1691	是	否	否	是	14893	正常	大肠埃希菌	泌尿道	2018-11-17 15:19:46	92.3		21.7	26		否	HAI	16	神经根型颈椎病;输尿管结石
113	男	48	B	HV15	0.8783	否	否	否	否	8821	正常	肺炎克雷伯菌	败血症	2018-12-08 14:52:10	84.8		11.34	20.4	0.46	否	HAI	19	黄疸;梗阻性黄疸;菌血症;上腔静脉阻塞综合征;肝硬化失代偿期;肝内胆管结石;胆总管扩张;胆囊切除术后状态
114	男	52	A	BB21	8.7035	是	是	是	是	97149	正常	铜绿假单胞菌	下呼吸道	2018-12-08 09:55:34	83.1		16.87	3.32			HAI	17	脑内出血;脑内出血，脑室内;高血压3级;肺部感染;肺气肿;肺结核，病理（-）;肛瘘;应激性溃疡
115	女	43	B	IE13	3.5715	是	否	否	是	34256	正常	大肠埃希菌	泌尿道	2018-12-26 10:44:28	82.5		9.68			否	HAI	29	骨盆骨折;耻骨骨折;骶骨骨折;前臂多处擦伤;产褥期泌尿系感染
116	男	0.0246575	A	PU11	0.9778	否	否	否	否	8807	正常	金黄色葡萄球菌	上呼吸道	2018-12-14 10:47:45	43.9		9.64	0.5	0.05		HAI	9	新生儿高胆红素血症;结膜炎;急性上呼吸道感染
117	女	43	O	NA19	3.7133	是	否	否	是	42257	正常	大肠埃希菌	尿管相关	2018-12-31 16:43:33	90.6		20.3	83.1	0.05	是	HAI	24	宫颈恶性肿瘤;外宫颈恶性肿瘤;产褥期泌尿系感染;急性阴道炎
118	男	0.0328767	B	PU11	0.9778	否	否	否	否	13705	正常	大肠埃希菌	口腔	2018-12-20 09:41:41	75.3		20.03	43.9	17.31	否	HAI	14	新生儿发热
119	男	0.00273973	O	PR29	5.71	否	是	是	否	70003	正常	大肠埃希菌	下呼吸道	2018-03-20 16:57:55	48.1		20.18	1	0.29	否	HAI	641	新生儿呼吸窘迫综合征;早产儿;新生儿重度窒息;极低出生体重儿;新生儿肺炎;早产儿贫血;动脉导管未闭;先天性卵圆孔未闭;轻于胎龄
120	男	23	A	GV19	0.795285	是	否	是	是	135477	正常	铜绿假单胞菌	烧伤感染	2019-01-07 11:34:57	92.1		31.63	113.6	0.35		HAI	62	暴露于电流下;多个部位烧伤，述及的烧伤至少有一处三度烧伤;创伤后伤口感染，不可归类在他处者
121	女	65	O	RR11	4.64801	否	否	否	否	22636	正常	铜绿假单胞菌	下呼吸道	2019-01-09 08:49:38	0.4		27.7	139.2	0.14		HAI	20	急性髓系白血病;肺部感染;电解质代谢紊乱;低蛋白血症;慢性胃溃疡不伴有出血或穿孔
122	男	68	O	BD13	5.45834	是	是	是	是	159562	正常	铜绿假单胞菌	下呼吸道	2019-02-12 09:29:57	91.9		19.17	30.29	0.52		HAI	41	脑内出血，脑室内;脑内出血;梗阻性脑积水;肺部感染;高血压3级;原有的糖尿病;脑血管意外
123	女	45	O	IC35	1.79967	是	否	否	否	20673	正常	金黄色葡萄球菌	表浅切口	2019-01-30 11:06:03	64.1		6.09	0.1	0.05		HAI	26	取除骨折内固定装置;葡萄球菌性肩关节炎
124	男	57	O	GJ13	2.13298	否	否	是	是	71044	正常	大肠埃希菌	泌尿道	2019-02-27 09:22:18	82.1		14.05	34.31	0.97	是	HAI	49	下肢水肿;腹膜后血肿;肾病综合征
125	女	31	B	OB23	1.04846	是	否	否	是	9964	正常	大肠埃希菌	上呼吸道	2019-01-16 10:52:07	85.2		10.45	4.08	0.05	否	HAI	6	双胎妊娠;经剖宫产术分娩;双胎，均为活产;脐带绕颈;妊娠合并上呼吸道感染;产褥期泌尿系感染
126	女	31	O	FV11	1.06732	是	否	否	是	17362	正常	大肠埃希菌	男女性生殖道的其它感染、泌尿道、败血症	2019-02-24 10:44:46	94.6		18.34	89	0.1	否	HAI	10	提前自然临产伴有足月产;妊娠合并菌血症;肺部感染;产褥期泌尿系感染;羊膜炎;持续性枕横位难产;胎头旋转不全引起的梗阻性分娩;经急症剖宫产术的分娩;妊娠期糖尿病;脐带扭转;单一活产
127	女	48	O	GK25	0.630841	是	否	否	是	49421	正常	铜绿假单胞菌	表浅切口	2019-04-26 11:19:52	82.5		8.96	77.6			HAI	70	肠梗阻;恶性肿瘤术后放射治疗;恶性肿瘤术后恢复期;高血压1级
128	女	22	O	BX11	2.03754	否	否	否	否	36649	正常	铜绿假单胞菌	下呼吸道	2019-03-26 10:05:40	82.9		13.1	24.3			HAI	29	缺氧缺血性脑病;气管造口维护;胃造口维护;肺不张;急性支气管炎;昏迷
129	男	57	B	GJ13	2.13298	否	否	是	否	98171	正常	大肠埃希菌	败血症	2019-04-22 16:41:06	89.9		14.07	133.8	4.96	是	HAI	49	直肠恶性肿瘤;乙状结肠肿瘤;乙状结肠恶性肿瘤;恶性腹水;菌血症;恶性胸腔积液;低蛋白血症;电解质代谢紊乱;梅毒
130	女	55	B	BB25	5.91664	是	是	是	是	83042	正常	大肠埃希菌	下呼吸道	2019-04-19 13:31:31	95.8		14.51	44.2	0.08	否	HAI	27	颅内动脉瘤破裂伴蛛网膜下腔出血;高血压3级;大脑中动脉瘤破裂伴蛛网膜下腔出血;大脑中动脉瘤;风湿性关节炎
131	男	28	AB	BB21	8.53276	是	是	是	是	67051	正常	肺炎克雷伯菌	下呼吸道	2019-04-12 21:30:00	92.3		14.72		4.64	否	HAI	4	脑挫伤;硬膜下血肿;脑疝;颅内损伤;创伤性脑血肿;开放性蛛网膜下腔出血;额骨骨折;头皮血肿;肺部感染;脑梗死;电解质代谢紊乱;低蛋白血症
132	男	51	A	RU12	1.48736	否	否	是	否	12040	正常	金黄色葡萄球菌	上呼吸道、败血症	2019-04-26 10:44:54	95.7		13.55		1.13		HAI	16	鼻咽恶性肿瘤;菌血症;急性鼻窦炎;电解质代谢紊乱;蛋白质-能量营养不良;陈旧性肺结核
133	男	33	A	EJ15	1.20623	是	否	否	是	20555	正常	金黄色葡萄球菌	表浅切口	2019-04-27 14:29:57	61.3		6.55				HAI	13	软骨瘤;骨软骨瘤
134	男	0.00821918	A	PU11	0.954984	否	否	否	否	4219	正常	金黄色葡萄球菌	其它部位	2019-04-19 14:40:44	53.4		9.64		0.78		HAI	3	新生儿高胆红素血症;急性结膜炎
135	男	48	O	VC15	0.806192	是	否	否	否	49011	正常	铜绿假单胞菌	深部切口	2019-04-24 15:20:34	75.1		8.75		0.08		HAI	5	掌骨骨折;单个手指创伤性切断(完全)(部分)，其他的
136	女	22	A	OD19	0.819244	否	否	否	否	8805	正常	大肠埃希菌	败血症	2019-05-08 11:24:20	92.1		20.41		17.1	是	HAI	16	难免性流产;产褥感染，其他特指的;肠杆菌感染性菌血症;轻度贫血
137	女	38	B	NC13	1.70911	是	否	否	是	30016	正常	大肠埃希菌	急性盆腔炎	2019-05-09 14:40:01	92.4		10.12	106.1	0.05	是	HAI	16	子宫腺肌病;子宫平滑肌瘤;急性女性盆腔炎;重度贫血;输卵管囊肿
138	男	50	A	BB21	8.53276	是	是	是	是	73086	正常	铜绿假单胞菌	下呼吸道	2019-05-27 09:00:00	87.9		30.68				HAI	28	硬膜下血肿;颅内损伤;脑挫伤;顶骨骨折;开放性蛛网膜下腔出血;颞骨骨折;脑疝
139	女	26	B	LE13	1.20763	是	否	否	是	16532	正常	大肠埃希菌	泌尿道	2019-05-25 11:20:26	72.6		9.26		0.05	是	HAI	26	泌尿道感染;腺性膀胱炎
140	女	52	B	BB21	8.53276	是	是	是	是	146973	正常	肺炎克雷伯菌	呼吸机相关	2019-05-13 22:10:00	88		23.01		16.17	是	HAI	11	弥散性脑损伤;开放性颅内损伤;硬膜下血肿;脑疝;颅底骨骨折;蛛网膜下出血;肺挫伤;肺部感染;心房颤动;锁骨骨折;贫血;低蛋白血症;电解质代谢紊乱;单纯疱疹
141	男	53	O	GC13	1.63657	是	否	否	是	46331	正常	大肠埃希菌	深部切口	2019-05-31 14:38:29	78.9		8.58	176.4		是	HAI	19	直肠良性肿瘤;分裂情感性障碍，躁狂型;混合痔;手术后切口感染
142	女	46	O	FB19	10.8526	否	是	是	是	108682	正常	铜绿假单胞菌	泌尿道、下呼吸道	2019-06-08 10:09:52	94.7		19.91	2	21.02		HAI	19	急性前壁心肌梗死;呼吸心跳骤停;冠状动脉粥样硬化性心脏病;心室颤动;心功能Ⅱ级;高血压2级;急性肾衰竭;混合性酸碱平衡失调;肺部感染;贫血;血小板增多
143	女	0.00821918	B	PU11	0.954984	否	否	否	否	2950	正常	金黄色葡萄球菌	其它部位	2019-05-27 15:05:49	49.2		10.32				HAI	3	新生儿高胆红素血症;新生儿ABO溶血性黄疸;新生儿结膜炎和泪囊炎
144	男	34	O	IU23	0.733636	否	否	否	否	11348	正常	铜绿假单胞菌	上呼吸道	2019-06-10 15:34:46	66.6		6.41	0.1	0.05		HAI	10	混合型颈椎病;腰痛;丙型肝炎病毒携带者;急性咽峡炎;急性下呼吸道感染
145	男	65	B	FK19	3.49022	否	是	是	是	218614	正常	金黄色葡萄球菌	呼吸机相关	2019-06-22 06:30:00	87.5		29.61		32.82		HAI	13	急性冠脉综合征;冠心病心律失常型;呼吸心跳骤停;重度贫血;2型糖尿病性酮症;1型糖尿病伴有肾的并发症;产褥期泌尿系感染;肺部感染;混合性高脂血症;电解质代谢紊乱;下肢动脉栓塞
146	女	54	O	IH35	0.583324	是	否	否	否	6102	正常	金黄色葡萄球菌	表浅切口	2019-06-23 11:07:16	59.5		4.7				HAI	13	取除骨折内固定装置
147	女	61	A	FS13	0.707059	否	否	否	否	13759	正常	肺炎克雷伯菌	泌尿道、败血症	2019-06-19 10:05:00	86.5		8.43	71.5	0.19	否	HAI	9	不稳定性心绞痛;高血压3级;非胰岛素依赖型糖尿病伴有神经的并发症;泌尿道感染;缺铁性贫血;周身性动脉硬化;肾结石
148	男	33	O	GC25	0.7863	是	否	否	否	11867	正常	大肠埃希菌	上呼吸道	2019-06-19 11:13:53	82.1		6.5			是	HAI	8	坐骨直肠窝脓肿;混合痔;急性上呼吸道感染
149	男	66	O	ER11	1.4201	否	否	否	否	33007	正常	肺炎克雷伯菌	下呼吸道	2019-07-10 14:05:41	87.3		15.71	38.35	1.75	否	HAI	28	恶心和呕吐;食管原位癌;食管胃吻合口炎;食管反流;肺部感染;慢性胃炎;恶病质;低蛋白血症;轻度贫血;窦性心动过速;多发性肝囊肿;颈动脉硬化
150	男	37	O	GD15	1.0325	是	否	否	否	18264	正常	大肠埃希菌	深部切口	2019-06-30 09:32:39	87.2		11.37			是	HAI	14	急性阑尾炎;阑尾周围脓肿
151	女	29	B	OB21	1.199	是	否	否	是	13272	正常	大肠埃希菌	下呼吸道	2019-06-30 09:30:18	90.2		13.41		0.09	否	HAI	10	提前自然临产伴有足月产;持续性枕横位难产;胎膜炎;乙肝表面抗原携带者;妊娠合并盆腔粘连;妊娠合并中度贫血;产褥期泌尿系感染;肺炎支原体性肺炎;经急症剖宫产术的分娩;单一活产
152	男	75	A	GK35	0.760623	是	否	是	是	44838	正常	大肠埃希菌	表浅切口	2019-08-02 14:46:05	73.5		6.86	30.8		是	HAI	42	胆囊结石伴慢性胆囊炎;胃结石
153	女	32	A	OB21	1.199	是	否	否	是	11020	正常	大肠埃希菌	下呼吸道	2019-07-05 09:44:25	70		13.12		0.13	否	HAI	8	胎膜早破;头盆不称难产;肺炎;轻度贫血;羊膜炎;经剖宫产术分娩;单一活产
154	女	29	A	OB23	1.04846	是	否	否	是	23165	正常	大肠埃希菌	男女性生殖道的其它感染	2019-07-15 10:09:12	88.1		24.61	147.92	13.1	否	HAI	14	妊娠期糖尿病;羊膜炎;产程和分娩并发其他脐带缠绕;经急症剖宫产术的分娩;胎膜早破;脐带绕颈;重度贫血;低蛋白血症;手术后切口感染;单一活产
155	女	28	A	OB23	1.04846	是	否	否	是	11741	正常	大肠埃希菌	泌尿道	2019-07-12 10:59:31	79.6		9.49		0.1	是	HAI	10	假临产;活跃期停滞;持续性枕后位难产;妊娠期糖尿病;经其他剖宫产术的单胎分娩;轻度贫血;产褥期发热;单一活产
156	男	48	A	FT21	0.930791	否	否	否	否	31092	正常	金黄色葡萄球菌	败血症、软组织感染	2019-08-02 08:53:00	71.4		8.12	207.58	0.84		HAI	24	1型糖尿病性视网膜病变;高血压3级;糖尿病伴有多个并发症;2型糖尿病性视网膜病变
157	男	51	O	IF15	1.28394	是	否	否	否	22401	正常	金黄色葡萄球菌	深部切口	2019-08-30 08:48:53	71.6		11.41	12.1	0.06		HAI	51	手术后切口感染;上肢再植术后感染
158	男	59	A	IH23	1.36873	是	否	否	否	26649	正常	铜绿假单胞菌	软组织感染	2019-08-23 09:57:14	77.3		7.8		0.05		HAI	42	耻骨骨折;股骨髁骨折;闭合性胫骨平台骨折;陈旧性膝韧带损伤;腰椎骨折;骨盆软组织损伤;胆囊结石不伴有胆囊炎
159	女	30	B	OB23	1.04846	是	否	否	是	17253	正常	大肠埃希菌	男女性生殖道的其它感染	2019-08-02 11:57:41	79.6		11.89	10.28	0.05	是	HAI	19	胎膜早破;胎心型胎儿宫内窘迫;妊娠期糖尿病;大肠杆菌感染
160	女	83	A	BR23	0.927472	否	是	是	是	91304	正常	铜绿假单胞菌	败血症	2019-07-29 18:30:00	89.4		20.43	172.9	26.73		HAI	12	急性呼吸衰竭;社区获得性肺炎，重症;菌血症;感染性休克;凝血障碍;下肢深静脉栓塞;脑梗死后遗症;帕金森综合征;冠状动脉粥样硬化性心脏病;心律失常;高血压3级;骨质疏松
161	男	0.00273973	AB	PU11	0.95	否	否	否	否	8840	正常	金黄色葡萄球菌	软组织感染	2019-07-25 16:09:22	75.7		14.55	0.1			HAI	7	新生儿轻度窒息
162	男	23	B	BB21	8.53276	是	是	是	是	263564	死亡	铜绿假单胞菌	呼吸机相关	2019-08-05 10:51:00	93.1		28.37		63.19		HAI	16	颅内损伤
163	女	0.00273973	O	PT25	0.87	否	否	否	否	5620	正常	金黄色葡萄球菌	软组织感染	2019-07-29 15:18:01	78.2		20.48	0.9			HAI	5	早产婴儿，其他的
164	女	82	O	ES11	1.63091	否	否	是	是	47114	正常	肺炎克雷伯菌	泌尿道	2019-08-21 15:43:22	71.6		7.39	82.8		是	HAI	26	上消化道出血;上消化道穿孔
165	男	0.00273973	O	PU13	0.71	否	否	否	否	4844	正常	金黄色葡萄球菌	软组织感染	2019-08-05 10:24:23	66		15.1	0.1			HAI	5	新生儿轻度窒息;新生儿结膜炎和泪囊炎
166	男	48	O	BB21	8.53276	是	是	是	是	100956	正常	肺炎克雷伯菌	颅内脓肿	2019-09-04 09:49:41	92.1		16.12		0.09	否	HAI	33	脑内出血;脑内出血，多处局限性;高血压3级;颅内感染
167	女	24	B	OB21	1.199	是	否	否	是	12236	正常	大肠埃希菌	泌尿道	2019-08-14 11:12:19	88.3		21.53		0.33	是	HAI	10	胎膜早破;轻度贫血;经剖宫产术分娩;单一活产
168	男	1	A	WJ19	1.55	否	否	否	是	21851	正常	铜绿假单胞菌	尿管相关、烧伤感染	2019-09-06 10:25:48	74.4		29.18	23.97	3.04		HAI	24	接触其他热液体;躯干烧伤;躯干二度烧伤;泌尿道感染
169	男	51	B	GC25	0.7863	否	否	否	否	3322	正常	大肠埃希菌	表浅切口	2019-08-20 10:09:44	62.4		3.94			是	HAI	7	混合痔
170	男	45	O	BR11	2.19092	否	否	否	是	36083	正常	大肠埃希菌	泌尿道	2019-10-16 11:37:55	83.1		14.9			否	HAI	52	高血压脑出血;基底节出血;高血压3级;食管糜烂;慢性胃炎;精神分裂症;泌尿道感染;偏瘫
171	男	35	AB	GB11	6.43179	是	否	否	是	68788	正常	肺炎克雷伯菌	表浅切口	2019-09-20 13:31:56	86.6		10.69	202.25	0.76	是	HAI	25	急性上消化道出血
172	女	38	A	OB23	1.04846	是	否	否	否	16536	正常	肺炎克雷伯菌	败血症、下呼吸道	2019-09-09 14:12:22	94.5		20.51	115.7	0.48	是	HAI	13	胎膜早破
173	男	41	O	JJ13	1.09863	否	否	否	否	11629	正常	肺炎克雷伯菌	上呼吸道	2019-09-12 10:20:33	90.7		11.87			否	HAI	16	颈部软组织感染;急性颌下腺炎;原有的糖尿病;急性颈部淋巴结炎;急性咽喉炎;颈部皮肤脓肿、疖和痈
174	女	0.00273973	A	PU11	0.95	否	否	否	否	12971	正常	金黄色葡萄球菌	下呼吸道	2019-09-07 15:50:23	89.7		25.83	0.1	2.2		HAI	10	高危儿;新生儿高胆红素血症;肺炎，病原体其他的;血小板减少性紫癜;尿布皮炎
175	女	34	O	VC13	1.23	是	否	否	是	49140	正常	金黄色葡萄球菌	表浅切口	2019-10-15 15:33:38	67.4		7.42	23.08	0.05		HAI	47	开放性足损伤;肌腱疾患;韧带疾患
176	男	23	O	IG13	1.00783	是	否	否	否	14686	正常	金黄色葡萄球菌	深部切口	2019-09-22 08:23:49	83.5		12.52	56.7	0.05		HAI	22	下肢开放性伤口;趾关节脱位;高尿酸血症;创伤后伤口感染，不可归类在他处者
177	女	1	O	WZ13	0.88	否	否	否	否	21647	正常	铜绿假单胞菌	烧伤感染	2019-10-29 09:08:29	50.4		16.81	21.8	0.34		HAI	58	接触其他的热和烫的物质
178	男	71	AB	LD13	1.48681	是	否	否	是	29707	正常	肺炎克雷伯菌	泌尿道	2019-10-05 16:01:56	87.9		20.78	49	0.3	是	HAI	26	尿潴留;高血压脑出血;前列腺增生;前列腺膀胱炎;冠心病心律失常型;脑梗死后遗症;2型糖尿病性虹膜炎
179	男	63	A	ZB11	7.85	是	是	是	是	91620	正常	铜绿假单胞菌	下呼吸道	2019-10-13 15:29:25	94.5		14.57		0.11		HAI	33	颅内损伤
180	男	38	B	JJ15	0.541717	否	否	否	否	5147	正常	铜绿假单胞菌	软组织感染	2019-09-24 09:12:37	75.4		16.65				HAI	12	皮肤裂伤
181	女	34	A	OD19	0.819244	是	否	否	否	32709	正常	大肠埃希菌	子宫内膜炎	2019-10-04 11:53:16	90.3		30.45		0.78	否	HAI	19	子宫瘢痕妊娠;风湿性关节炎;中度贫血;链球菌感染性菌血症;化疗后骨髓抑制
182	男	76	A	IF23	3.15037	是	是	是	是	50023	正常	肺炎克雷伯菌	下呼吸道	2019-10-12 10:49:41	86.9		10.18		0.94	否	HAI	17	股骨粗隆间骨折;慢性缺血性脑血管病;肺部感染;肺气肿;心律失常;前列腺增生;轻度贫血;低蛋白血症;慢性阻塞性肺病
183	女	61	A	IC13	4.44254	是	否	否	是	85100.9	正常	大肠埃希菌	泌尿道	2019-11-23 10:19:53	85.9		10.83		0.05	是	HAI	55	股骨颈骨折;后天性膝关节畸形;失用性骨质疏松;高血压1级;中度贫血;低蛋白血症;慢性胃炎;泌尿道感染
184	女	42	B	KS11	0.94555	否	否	否	否	3643	正常	大肠埃希菌	泌尿道	2019-10-05 11:09:08					0.05	否	HAI	4	非胰岛素依赖型糖尿病不伴有并发症;1型糖尿病伴有酮症酸中毒
185	男	94	B	JD23	1.92303	否	否	否	否	6715	正常	铜绿假单胞菌	软组织感染	2019-10-31 14:34:12	51.6		5.69				HAI	29	皮肤慢性溃疡，不可归类在他处者;主动脉的动脉粥样硬化;动脉狭窄;可疑冠心病观察;高血压2级;慢性支气管炎伴肺气肿;前列腺增生
186	女	82	O	ES11	1.63091	否	否	是	是	58388.7	正常	大肠埃希菌	导管相关	2019-11-15 16:04:34	71.6		7.39	82.8		是	HAI	41	发热;菌血症;大肠杆菌败血症;产褥期泌尿系感染;急性十二指肠球部溃疡并出血;功能性腹痛综合征;重度贫血;2型糖尿病性酮症;截肢残端溃疡;绝经后骨质疏松;腔隙性脑梗死;肾动脉硬化;低钾血症;低蛋白血症;中性粒细胞减少症;肠道菌群失调
187	男	35	B	VC13	1.23	是	否	否	否	8849	正常	金黄色葡萄球菌	软组织感染	2019-10-26 08:31:38	83.9		8.75				HAI	17	开放性足损伤
188	男	46	AB	IB15	5.1161	是	否	否	是	71177	正常	大肠埃希菌	泌尿道	2019-11-09 11:33:43	84.6		12.98	28.8	0.08	是	HAI	26	腰椎间盘突出;腰部扭伤;蛛网膜囊肿;肝功能不全
189	男	0.00273973	A	PU13	0.71	否	否	否	否	4720	正常	大肠埃希菌	其它部位	2019-11-01 10:25:49	79.9		18.86	0.3		否	HAI	4	高危儿;新生儿结膜炎和泪囊炎
190	女	28	O	OS19	0.913377	否	否	否	否	9725	正常	大肠埃希菌	泌尿道	2019-11-09 11:02:41	86		6.51		1.95	否	HAI	10	头位顺产;妊娠期糖尿病
191	男	45	B	FM13	3.72813	否	否	否	否	77591.7	正常	大肠埃希菌	泌尿道	2019-11-16 08:32:09	73.5		4.71			否	HAI	12	冠状动脉粥样硬化性心脏病;陈旧性心肌梗死;心功能Ⅰ级;高血压2级;原有的非胰岛素依赖型糖尿病;泌尿道感染
192	男	36	A	FK19	3.49022	否	是	是	是	103271	正常	铜绿假单胞菌	下呼吸道	2019-12-10 10:47:19	87.8		16.61		0.05		HAI	35	高血压脑出血;脑干的脑内出血;高血压2级;肺部感染
193	男	13	A	FK19	3.49022	否	是	是	是	223852	死亡	铜绿假单胞菌	呼吸机相关	2019-11-22 00:15:00	90.1		28.6		119.84		HAI	14	呼吸心跳骤停
194	女	85	O	BR23	0.927472	否	否	否	是	29909.1	正常	大肠埃希菌	泌尿道	2019-12-23 14:37:36	79		7.46			否	HAI	27	脑梗死后遗症;抑郁状态;痴呆;冠状动脉粥样硬化性心脏病;高血压3级;原有的糖尿病;肺炎;肾结石;皮炎
195	女	57	B	IE13	3.6667	否	否	是	是	47990.1	正常	大肠埃希菌	泌尿道	2020-01-08 10:44:49	86.9		17.19		2.35	是	HAI	36	骨盆骨折;髋臼骨折;腰椎骨折;陈旧性踝关节骨折;胸部挫伤;腹部、下背和骨盆挤压伤;头皮血肿;胸部皮肤擦伤;肾上腺囊肿;尿道炎，其他的
196	男	56	B	BB21	8.05772	是	是	是	是	137601	正常	大肠埃希菌	下呼吸道	2020-01-18 14:25:09	85.9		72		0.17	是	HAI	38	大脑半球的脑内出血;先天性大脑动静脉畸形;脑疝;大脑血管动静脉畸形;脑动脉狭窄;高血压3级;肺炎;气管造口维护;电解质代谢紊乱
197	男	48	O	QJ15	1.10985	是	否	否	否	16285.5	正常	金黄色葡萄球菌	表浅切口	2020-01-16 10:10:54	64.8		6.24				HAI	29	下肢的局部肿胀、肿物和肿块;血管角质瘤
198	男	87	A	EK11	6.61838	否	是	是	是	161436	死亡	铜绿假单胞菌	下呼吸道	2020-01-23 16:28:00	90.7		32.14		4.82		HAI	20	呼吸困难;重症肺炎;心脏呼吸衰竭;脓毒血症;心肌病，其他的;低蛋白血症;电解质和液体平衡的其他紊乱，不可归类在他处者;脑动脉硬化性精神病;受压区褥疮
199	男	24	A	IF25	2.18245	是	否	否	是	47160	正常	金黄色葡萄球菌	软组织感染	2020-02-26 09:06:05	73		8.11				HAI	48	股骨干骨折;大腿软组织疾患;膝关节肿胀;腰椎间盘突出
200	男	0.00273973	B	PT11	2.01015	否	否	否	否	31033	正常	大肠埃希菌	败血症	2020-02-20 07:58:00	56.6		19.55	13.2	1.97	否	HAI	21	低出生体重儿;高危儿;大肠杆菌败血症;细菌性肺炎;早产婴儿，其他的;血小板增多;贫血;动脉导管未闭
201	男	5	B	GD13	1.17764	是	否	否	否	19788.4	正常	大肠埃希菌	表浅切口	2020-02-23 10:55:08	79.9		25.29		0.24	否	HAI	15	急性阑尾炎;急性化脓性阑尾炎伴穿孔;腹腔脓肿
202	女	89	A	IF23	3.05194	是	是	是	是	67091	正常	铜绿假单胞菌	下呼吸道	2020-03-02 15:23:20	92.7		10.78		0.13		HAI	23	股骨粗隆间骨折;耻骨骨折;内分泌病性骨质疏松;冠心病心律失常型;心律失常;支气管炎;胸腔积液;肺大泡;营养性贫血
203	女	33	A	OC15	0.533507	否	否	否	是	10939.5	正常	金黄色葡萄球菌	外阴切口	2020-03-15 10:07:19	85.6		14.93				HAI	12	提前自然临产伴有足月产;胎心型胎儿宫内窘迫;创伤后伤口感染，不可归类在他处者;产后尿潴留;妊娠期糖尿病;羊水过少;脐带绕颈;肾结石;产钳助产;单一活产
204	女	56	B	IH23	1.53423	否	否	否	是	21045	正常	大肠埃希菌	椎管内感染	2020-04-09 09:37:57	93.9		18.66		0.23	否	HAI	31	受压区Ⅱ期褥疮;颅内动脉瘤;脑积水;颅骨缺损修补;脑室腹腔分流管障碍;手术后脑积水;受压区褥疮;低蛋白血症;低钠血症;下肢深静脉血栓形成;甲状腺功能减退症
205	女	20	O	OB23	1.05563	是	否	否	是	16831.6	正常	大肠埃希菌	尿管相关	2020-03-22 11:01:57	85.6		10.79	198.07	0.15	是	HAI	11	提前自然临产伴有足月产;羊膜炎;经选择性剖宫产术的分娩;中度贫血;高脂血症;耐多种抗生素的菌株;急性肾盂肾炎;低蛋白血症;肺门淋巴结肿大;乳腺肿瘤;单一活产
206	男	46	B	IF25	2.18245	是	否	否	否	29021.8	正常	金黄色葡萄球菌	深部切口	2020-04-30 14:06:11	59.8			0.5			HAI	47	开放性足损伤
207	女	28	A	OB23	1.05563	是	否	否	是	17263.4	正常	大肠埃希菌	败血症	2020-03-29 10:44:40	91.4		14.66		17.02	否	HAI	14	胎膜早破;胎儿宫内窘迫;早产不伴有自然临产;妊娠期糖尿病;女性盆腔炎性疾病;菌血症;肺部感染;中度贫血;肾结石;经急症剖宫产术的分娩;新生儿轻度窒息;单一活产;羊膜炎
208	男	45	B	GC35	1.52405	是	否	否	否	34750.9	正常	大肠埃希菌	软组织感染	2020-04-15 11:13:00	82.4		9.95	94.4		是	HAI	29	巨结肠术后肠造瘘
209	女	50	O	GC23	1.0754	是	否	否	否	9842.98	正常	大肠埃希菌	软组织感染	2020-04-02 10:54:57	73.4		8.56			是	HAI	10	混合痔;手术后切口感染
210	女	74	B	LR11	1.48551	否	否	是	是	62668.6	正常	大肠埃希菌	尿管相关	2020-04-21 09:00:00	89.9		17.79	10.4	0.32	是	HAI	27	颈动脉动脉瘤破裂伴蛛网膜下腔出血;慢性肾衰竭;慢性肾脏病4期;开放性蛛网膜下腔出血;高血压肾脏病伴有肾衰竭;高血压3级;缺铁性贫血,其他的;代谢性酸中毒;冠状动脉动脉瘤;颌动脉瘤性囊肿;颈内静脉血栓形成;基底动脉栓塞脑梗死;脑动脉硬化性精神病;2型糖尿病性肾病;乳腺肿瘤;梗阻性和反流性尿路病，其他的
211	男	59	O	BR15	1.59275	否	否	否	是	15044.4	正常	肺炎克雷伯菌	泌尿道	2020-04-18 09:54:28	91.5		20.82		0.18	否	HAI	18	内囊出血;高血压3级;泌尿道感染
212	男	47	A	BM19	2.02638	否	否	否	是	34768.4	正常	大肠埃希菌	泌尿道	2020-04-28 13:44:28	89.1		20.16			否	HAI	26	蛛网膜下腔出血治疗后随诊检查
213	女	67	O	NA19	3.43189	是	是	是	是	65617.6	正常	大肠埃希菌	尿管相关	2020-05-11 14:44:03	89		14.41		0.64	是	HAI	35	子宫颈肿瘤;2型糖尿病性酮症;手术后切口感染;2型糖尿病性植物神经病变;高血压3级;盆腔囊肿;外阴鳞状上皮增生;产褥期泌尿系感染;混合性高脂血症;中度贫血;胆囊息肉;肾上腺囊肿;高尿酸血症
214	男	0.00273973	B	PT11	2.01015	否	否	否	否	7649.23	正常	大肠埃希菌	软组织感染	2020-04-15 14:30:00	57.3		10.96	0.1		是	HAI	7	低出生体重儿;早产婴儿，其他的;新生儿低血糖症，其他的;新生儿结膜炎和泪囊炎;先天性肾盂积水
215	男	51	AB	AH19	15.6906	是	是	是	是	103662	正常	肺炎克雷伯菌	下呼吸道	2020-05-15 11:14:09	88.7		14.37		0.11	否	HAI	36	大面积脑梗死
216	男	27	B	ZC15	3.82044	是	否	否	是	81557.7	正常	金黄色葡萄球菌	软组织感染	2020-05-26 08:53:58	90.4		20.64	1.2	0.05		HAI	47	骨盆骨折;腕骨骨折;腕关节脱位;尺桡关节脱位;在前臂水平的正中神经损伤;腰椎间盘突出;低蛋白血症;肋骨骨折;软组织疾患
217	女	21	B	BX25	0.569905	否	否	否	是	51669.1	正常	肺炎克雷伯菌	泌尿道	2020-05-26 10:34:29	78		8.84	45.2		否	HAI	47	肠梗阻;慢性胃炎;吉兰-巴雷[格林-巴利]综合征;脑梗死，其他的;直立性低血压;重度营养不良伴消瘦;肝功能不全;尿潴留;低钾血症;泌尿系统疾患;维生素D缺乏病;上消化道穿孔
218	男	53	AB	EB15	4.5256	是	否	是	是	50400.4	正常	大肠埃希菌	表浅切口	2020-05-09 13:12:16	77.8		12.67	187.64	0.43	是	HAI	25	直肠恶性肿瘤
219	男	56	O	BM19	2.02638	否	否	否	是	29346	正常	大肠埃希菌	尿管相关	2020-05-02 09:57:16	73.9		13.42	9.9		否	HAI	15	脑梗死;脑动脉狭窄;大脑动脉闭塞和狭窄，其他的;脑梗死后遗症;脑动脉硬化性精神病;特发性(原发性)高血压;血管炎;高脂血症;高尿酸血症;高同型半胱氨酸血症;获得性肾囊肿;前列腺结石;颈动脉硬化
220	男	51	A	ID29	1.08722	是	否	否	否	52678.8	正常	金黄色葡萄球菌	深部切口	2020-05-31 08:22:35	68.9		8.25	54.3	0.05		HAI	31	开放性手部损伤
221	男	52	A	LK19	1.1247	是	否	否	是	24634.1	正常	金黄色葡萄球菌	败血症	2020-05-16 08:41:23	82.9		7.11	48.38	1.11		HAI	14	输尿管结石;肾结石伴有积水和感染
222	女	33	O	IF25	2.18245	是	否	否	否	35340.4	正常	铜绿假单胞菌	软组织感染	2020-06-02 11:20:17	75.1		11.69		0.05		HAI	22	开放性特指趾骨骨折;足裂伤
223	男	54	O	GD15	0.983103	是	否	否	否	17446.2	正常	大肠埃希菌	器官腔隙	2020-05-26 11:51:22	89.2		18.72	99.65		是	HAI	13	急性阑尾炎;急性化脓性阑尾炎;局限性腹膜炎
224	女	28	B	OB21	1.12871	是	否	否	否	16214.5	正常	大肠埃希菌	败血症	2020-05-27 09:06:30	86		18.06	143.28	0.64	是	HAI	12	头位顺产;败血症;羊膜炎;经急症剖宫产术的分娩;胎膜早破;前不均倾;IgA肾病;中度贫血;单一活产
225	女	29	A	KD19	1.48202	是	否	否	是	24660	正常	金黄色葡萄球菌	下呼吸道	2020-06-10 13:36:19	69		11.67				HAI	13	甲状腺肿物;肺部感染;甲状旁腺功能减退症;低钙血症;甲状腺恶性肿瘤;手术后甲状旁腺功能减退;甲状腺功能亢进危象;原发性甲状腺机能亢进症
226	男	36	O	GC25	0.764656	是	否	否	是	13734.3	正常	大肠埃希菌	软组织感染	2020-06-11 09:46:27	72.4		7.95			是	HAI	12	混合痔;高血压1级
227	女	63	A	IF13	2.02635	是	否	否	否	42912.4	正常	金黄色葡萄球菌	表浅切口	2020-06-24 10:05:52	66.2			1.93			HAI	24	开放性尺骨桡骨远端骨折
228	男	81	A	GU15	0.433421	是	是	是	是	186444	正常	铜绿假单胞菌	深部切口	2020-07-10 15:48:51	90.6		16.82	144.1	0.16		HAI	37	腰椎椎管狭窄;颈椎椎管狭窄;老年性骨质疏松伴病理性骨折;原发性高血压;骨质疏松伴有病理性骨折;高血压3级
229	女	56	O	BK19	4.51886	否	是	是	是	119939	正常	大肠埃希菌	尿管相关	2020-06-21 09:00:08	84.5		11.01			否	HAI	16	颅内动脉的蛛网膜下出血;蛛网膜下出血;高血压3级;肾结石伴有积水和感染
230	女	57	A	ES13	1.13514	否	否	是	否	25528.8	正常	大肠埃希菌	下呼吸道	2020-07-04 11:47:47	83.5		12.44	10.07		是	HAI	28	克雷伯杆菌感染性菌血症;重度营养不良伴消瘦;焦虑状态;慢性肛裂
231	女	25	B	OB25	0.937809	是	否	否	是	12189.9	正常	大肠埃希菌	泌尿道	2020-06-19 11:53:38	83.8		9.49		0.05	否	HAI	9	瘢痕子宫
232	男	0.00273973	O	PT11	2.01015	否	否	否	否	19571.3	正常	金黄色葡萄球菌	其它部位、软组织感染	2020-07-02 10:30:00	55.8		15.14	0.1	0.19		HAI	21	低出生体重儿;早产婴儿，其他的;足软组织感染;新生儿结膜炎和泪囊炎;新生儿低血糖症，其他的
233	女	97	B	JV43	0.641952	是	是	是	是	100415	正常	铜绿假单胞菌	下呼吸道	2020-07-16 09:45:09	91.2		21.59	291	4.2		HAI	34	腹痛;心房颤动;结肠恶性肿瘤
234	男	53	A	GB25	4.51563	是	否	是	是	48451.9	正常	大肠埃希菌	表浅切口	2020-07-22 10:20:21	84.3		10.91	69.5		是	HAI	30	家族性结肠息肉病;结肠腺瘤样息肉病;前列腺结石
235	男	30	A	GC25	0.764656	是	否	否	否	13719.5	正常	大肠埃希菌	软组织感染	2020-07-17 09:47:48	60		6.95			否	HAI	13	复杂性肛瘘;混合痔
236	女	52	A	GZ13	0.630105	是	否	否	是	27870.3	正常	大肠埃希菌	泌尿道	2020-07-26 11:28:20	76		7.95			否	HAI	21	乳房恶性肿瘤;恶心和呕吐;非性病性尿道炎;手术后伤口愈合不良;消化不良;轻度贫血
237	男	53	O	BS15	0.711586	否	否	否	是	20459.2	正常	铜绿假单胞菌	尿管相关	2020-08-11 12:22:18	92.3		9.36	67.4	0.59		HAI	27	脊髓损伤;四肢瘫痪;皮肤感觉异常;大便失禁;与独自生活有关，具有潜在健康问题;颈椎的骨折，其他特指的;胸椎骨折;腰椎骨折;多发性腰椎骨折;慢性喉炎;急性肾盂肾炎;泌尿道感染;慢性乙型病毒性肝炎
238	女	30	B	OC15	0.533507	否	否	否	否	8337.84	正常	大肠埃希菌	男女性生殖道的其它感染	2020-07-31 11:14:15	90		8.36		2.51	否	HAI	6	妊娠37整周或以后的假临产;分娩并发羊水型胎儿宫内窘迫;产程和分娩并发胎儿的应激反应;羊水过少;妊娠合并中度贫血;头位顺产;与妊娠有关的情况;单一活产
239	男	68	O	GB23	5.1364	是	否	是	是	55937.3	正常	大肠埃希菌	表浅切口	2020-08-28 08:49:32	82.3		12.85	122.79	0.59	是	HAI	22	结肠肿物;非胰岛素依赖型糖尿病不伴有并发症;升结肠恶性肿瘤
240	女	36	O	GC23	1.0754	是	否	否	否	12005	正常	大肠埃希菌	软组织感染	2020-08-21 10:41:35	45.4		5.55			否	HAI	11	混合痔
241	男	29	B	GC23	1.0754	是	否	否	否	13105.6	正常	大肠埃希菌	软组织感染	2020-08-25 10:26:12	77.3		12.22			否	HAI	12	混合痔
242	男	33	A	GC21	1.9461	是	否	否	否	15921.9	正常	大肠埃希菌	软组织感染	2020-09-05 12:24:36	65.5		15.03		13.66	是	HAI	16	混合痔;中度贫血;手术后切口感染;脓毒血症
243	女	88	B	FS13	0.661095	否	否	否	否	25024.7	正常	金黄色葡萄球菌	败血症	2020-09-21 09:51:30	88.9		10.2		0.76		HAI	24	心绞痛;下肢皮肤感染;稳定型心绞痛;骨脱钙;急性或慢性的十二指肠溃疡不伴有出血;疱疹性败血症;慢性肾脏病4期;高血压3级;骨质疏松;急性或慢性胃溃疡不伴有出血;胆石症，其他的;冠状动脉粥样硬化性心脏病;高钾血症;中度贫血;高尿酸血症不伴有感染性关节炎体征和砂砾性病;陈旧性胸椎骨折;单纯性肾囊肿
244	女	28	B	OC13	0.599155	否	否	否	否	13197.7	正常	肺炎克雷伯菌	外阴切口	2020-09-11 13:57:56	87.7		13.95	38.81	0.21	否	HAI	12	妊娠期糖尿病;糖尿病不伴有并发症;特大婴儿;宫缩乏力;头位顺产;链球菌感染;脐带绕颈;分娩时Ⅱ度会阴裂伤;中度贫血;产褥期的其他并发症，不可归类在他处者;单一活产
245	女	32	B	OC15	0.533507	否	否	否	否	5765.84	正常	大肠埃希菌	外阴切口	2020-09-20 10:11:57	89.2		15.31		0.45	否	HAI	7	妊娠37整周或以后的假临产;原发性宫缩乏力;肠炎
246	女	67	A	IC33	2.2169	是	否	否	是	52527.2	正常	金黄色葡萄球菌	器官腔隙	2020-10-21 16:00:00	83.3		11.87	224.9	0.95		HAI	26	半月板损伤;全身性骨关节炎;高血压3级;慢性胃炎;下肢静脉血栓形成;膝关节病;2型糖尿病性酮症;关节病
247	女	26	B	OB21	1.12871	是	否	否	是	23512.9	正常	大肠埃希菌	泌尿道、下呼吸道	2020-10-14 16:06:53	69.8		10.99		0.05	是	HAI	15	妊娠期糖尿病;特发性(原发性)高血压;急性左心衰竭;产程和分娩并发胎儿的应激反应;继发性宫缩乏力;肺栓塞未提及急性肺源性心脏病;肺炎支原体性肺炎;心肌损害;妊娠合并轻度贫血;尿道综合征;脐带绕颈;经剖宫产术分娩;与妊娠有关的情况;单一活产;循环系统疾病并发于妊娠、分娩和产褥期;妊娠合并肺部感染;妊娠合并心功能不全;妊娠合并泌尿生殖系统疾病
248	男	60	B	GC23	1.0754	是	否	否	是	14871.8	正常	大肠埃希菌	软组织感染	2020-10-20 09:49:32	71.6		6.07			是	HAI	16	混合痔;泌尿系结石;前列腺增生;尿潴留;腰椎间盘突出;手术后切口感染;高血压1级;胸腰椎椎间盘突出;陈旧性肺结核
249	女	40	O	NA19	3.43189	是	否	否	是	46001.6	正常	大肠埃希菌	尿管相关	2020-11-10 10:33:19	78.9		9.46			是	HAI	21	宫颈恶性肿瘤;宫颈炎性疾病;支原体感染;中度贫血;胆囊息肉;低蛋白血症;泌尿道感染
250	女	46	A	NC13	1.70742	是	否	否	是	21454.7	正常	大肠埃希菌	上呼吸道	2020-11-05 10:57:08	90.3		10.34			否	HAI	8	子宫腺肌病;轻度贫血;宫颈炎性疾病;低钾血症;慢性萎缩性胃炎;肝内胆管结石;直肠炎;陈旧性肺结核;病毒性上呼吸道感染
251	女	34	O	GU25	0.407882	是	否	否	否	13757.9	正常	大肠埃希菌	腹(盆)腔内组织感染	2020-11-04 10:01:05	58.7		5.87		0.05	否	HAI	6	慢性阑尾炎急性发作;慢性阑尾炎
252	男	42	A	GD13	1.17764	是	否	否	否	14696.8	正常	大肠埃希菌	深部切口	2020-11-15 10:21:38	89.6		19.19		0.05	是	HAI	4	急性阑尾炎;局限性腹膜炎
253	女	0.00273973	O	PR29	3.95717	否	否	是	否	33234.2	正常	金黄色葡萄球菌	其它部位	2020-12-08 16:19:16	51.7		10.79	0.1	0.1		HAI	25	新生儿呼吸窘迫综合征;低出生体重儿;早产婴儿，其他的
254	女	26	O	GC25	0.764656	是	否	否	是	12804	正常	大肠埃希菌	软组织感染	2020-12-04 12:05:39	68.6		5.68			是	HAI	16	混合痔
255	男	63	A	IH25	0.806222	否	否	否	否	14249.2	正常	铜绿假单胞菌	软组织感染	2020-12-10 09:25:23	78.1		12.21		0.05		HAI	17	胫骨骨干骨折;仅腓骨骨折;下肢多处裂伤
256	女	25	B	OC15	0.533507	否	否	否	否	8714.15	正常	大肠埃希菌	外阴切口	2020-12-13 10:54:51	81.8		11.55		0.08	否	HAI	13	妊娠37整周之前的假临产;继发性宫缩乏力
257	女	48	A	BK19	4.51886	是	是	是	是	230963	正常	铜绿假单胞菌	下呼吸道	2021-01-14 14:26:44	93.3		29	3.2	8.61		HAI	41	慢性肾衰竭;慢性肾脏病5期;高血压3级;肠道菌群失调;肺部感染;消化道出血;高血压脑出血;慢性肾衰竭 ;心肌损害;肾性高血压;特发性甲状旁腺功能减退症;重度贫血;高尿酸血症不伴有感染性关节炎体征和砂砾性病;原发性肺动脉高压;甲状腺功能减退症，其他特指的;高钾血症;胸腔积液，不可归类在他处者;尿道综合征 ;应激性胃溃疡
258	女	77	A	FR23	0.978151	否	否	否	否	28129	正常	大肠埃希菌	泌尿道	2021-01-07 12:06:39	81.4		16.23	12.84	0.05	否	HAI	23	心力衰竭;冠状动脉粥样硬化性心脏病;心房颤动;慢性胃炎;睡眠障碍;低蛋白血症;泌尿道感染;心功能Ⅲ级;不稳定性心绞痛;阵发性室上性心动过速;阵发性心房纤颤;阵发性心房扑动;心室过早除极;消化道出血;心脏瓣膜病;非风湿性二尖(瓣)狭窄;左房扩大;右房扩大;周身性动脉硬化;下肢静脉机能不全;慢性支气管炎;胸廓先天性畸形 ;胆石症，其他的
259	男	61	A	LA19	2.92166	是	否	是	是	109558	正常	金黄色葡萄球菌	下呼吸道	2021-02-06 09:35:45	87.4		13.23	106.07	0.51		HAI	39	膀胱肿瘤;泌尿道感染;低蛋白血症;电解质代谢紊乱;手术后肝衰竭;手术后肠梗阻;肺部感染;谵妄;膀胱恶性肿瘤;手术后切口愈合不良;肝功能不全;电解质紊乱;肾结石;高尿酸血症;马蹄形肾;前列腺增生
260	男	36	O	IF13	2.02635	是	否	否	否	35596.6	正常	金黄色葡萄球菌	深部切口、上呼吸道	2021-02-07 09:53:57	82.3		12.27		0.05		HAI	37	肩胛骨骨折;背部挫伤;手术后切口感染
261	男	24	O	GC25	0.764656	是	否	否	否	12230.9	正常	大肠埃希菌	软组织感染	2021-01-24 10:24:34	84.4		20.79			否	HAI	19	肛周脓肿;高位肛瘘;混合痔
262	女	36	B	OC13	0.599155	否	否	否	否	14136.8	正常	肺炎克雷伯菌	败血症	2021-01-20 16:06:31	93.3		10.95		0.78	否	HAI	14	妊娠37整周或以后的假临产;妊娠合并菌血症;继发性宫缩乏力;高危妊娠监督 ;妊娠合并心律失常;头位顺产;与妊娠有关的情况 ;单一活产
263	男	0.00273973	A	PU11	0.910642	否	否	否	否	3185.99	正常	金黄色葡萄球菌	其它部位	2021-01-20 09:06:42	68.4		21.45	1			HAI	3	高危儿;新生儿黄疸
264	男	38	AB	WJ19	2.19919	是	否	否	否	15376.6	正常	铜绿假单胞菌	烧伤感染	2021-02-02 11:26:31	68.9		8.53				HAI	13	电流效应;腕和手二度烧伤;心律失常;心肌损害;腕和手烧伤;窦性心律失常;肌肉骨骼疾患，操作后的;慢性胃炎;腕和手深三度烧伤
265	男	0.00273973	A	PU11	0.910642	否	否	否	否	4325.67	正常	大肠埃希菌	其它部位	2021-01-25 09:20:13	71.2		11.41	1		否	HAI	4	高危儿;多指[趾]畸形 ;动脉导管未闭;新生儿黄疸 ;新生儿结膜炎和泪囊炎
266	女	74	A	FQ13	1.18278	否	否	否	否	9665.6	正常	大肠埃希菌	泌尿道	2021-02-10 11:27:41	3.81		6.7	6.56		否	HAI	7	胸闷;不稳定型心绞痛;冠状动脉粥样硬化性心脏病;冠状动脉动脉瘤;冠状动脉慢血流;慢性胃炎;泌尿道感染;高脂血症;腔隙性脑梗死;胸椎压缩性骨折;脂肪肝;睡眠障碍
267	女	38	A	OC13	0.599155	否	否	否	否	7069.26	正常	金黄色葡萄球菌	外阴切口	2021-02-22 10:12:15	9.58		11.36				HAI	5	初产臀位;单一死产;臀位分娩;胎臀牵引术的单胎分娩;腹腔积液;胎儿畸形;高危妊娠监督;既往绝育术后的输卵管或输精管成形术;无张力性产后出血(特指子宫收缩乏力引起的产后出血);中度贫血;分娩时Ⅱ度会阴裂伤;分娩后会阴切口感染;支原体感染;妊娠合并绒毛膜羊膜炎
268	女	67	A	IH23	1.53423	是	否	否	否	13431.6	正常	金黄色葡萄球菌	表浅切口	2021-03-27 16:00:00	4.83		7.06	2.25			HAI	27	下肢皮肤肿瘤;手术后皮肤坏死
269	女	57	B	GC23	1.0754	是	否	否	否	10385.5	正常	肺炎克雷伯菌	软组织感染	2021-03-25 11:51:55	63.7		4.54			否	HAI	10	混合痔;手术后切口感染;慢性迁延型乙型病毒性肝炎
270	男	57	A	IK19	6.34666	否	是	是	是	226510	死亡	大肠埃希菌	下呼吸道	2021-04-07 01:16:00	88.8		13.73	27.3	0.52	是	HAI	19	肾病综合征;慢性胃炎;缺血性肠病;高钾血症;非感染性多器官功能障碍综合征(MODS);肠系膜动脉供血不足;肺部感染;胃十二指肠炎;十二指肠溃疡;反流性食管炎;支气管哮喘;脂肪肝;胆囊息肉;系统性血管炎
271	女	19	B	VS23	0.588175	否	是	是	是	104646	死亡	金黄色葡萄球菌	败血症、呼吸机相关	2021-04-01 10:22:00	97.5		11.85		167.78		HAI	6	对精神有影响的药物中毒;药物中毒;非感染性多器官功能障碍综合征(MODS);肺部感染;双相情感障碍;菌血症
272	女	36	A	IU25	0.53714	否	否	否	否	13317.1	正常	大肠埃希菌	泌尿道	2021-04-15 11:27:00	58.8		5.52			否	HAI	16	混合型颈椎病;肌筋膜炎;先天性支气管扩张;肾结石;泌尿道感染;湿疹
273	女	37	A	GC25	0.764656	是	否	否	否	9518.74	正常	大肠埃希菌	软组织感染	2021-04-15 09:20:43	74.9		7.5			否	HAI	9	慢性结肠炎;混合痔
274	女	83	A	IR15	0.983751	否	否	否	是	11481	正常	大肠埃希菌	败血症、尿管相关	2021-04-18 14:17:24	11.09		11.63	53.8	6.94	否	HAI	12	耻骨骨折;绝经后骨质疏松伴有病理性骨折;阿尔茨海默病;高血压2级;面部软组织挫伤;肾结石;失眠;导管相关性尿路感染;多发性骨盆骨折;多处挫伤;绝经后骨质疏松;高血压病1级（低危）;阿尔茨海默病性痴呆;下肢深静脉血栓形成;低钾血症;菌血症
275	男	24	O	GE13	1.20651	是	否	否	否	10147.9	正常	金黄色葡萄球菌	表浅切口	2021-04-22 11:15:21	50.4		5.86				HAI	10	单侧腹股沟斜疝;单侧腹股沟疝;手术后切口感染
276	男	79	O	BR25	0.68252	否	否	是	否	90213.5	正常	铜绿假单胞菌	下呼吸道	2021-06-04 15:00:00	84.6		12.53		18.42		HAI	49	胃恶性肿瘤;呼吸心跳骤停;急性上消化道出血;肺部感染;代谢性酸中毒;胃癌伴出血;肝继发恶性肿瘤;腹腔淋巴结继发恶性肿瘤;高血压病3级（极高危）;脑梗死后遗症;老年性痴呆;髂总动脉瘤;低蛋白血症;电解质紊乱
277	女	58	B	BJ15	1.98887	是	否	否	是	65715.6	正常	肺炎克雷伯菌	下呼吸道	2021-05-15 14:02:03	86.2		15.31		0.05	否	HAI	19	大脑半球的脑内出血;高血压病3级（极高危）;肺炎
278	男	38	O	GD15	0.983103	是	否	否	否	23511.1	正常	大肠埃希菌	器官腔隙	2021-05-14 11:09:49	20.89		23.6	259.79	7.38	否	HAI	16	急性阑尾炎;急性坏疽性阑尾炎伴穿孔
279	女	45	A	GC23	1.0754	是	是	是	是	66511	正常	大肠埃希菌	腹水	2021-06-06 11:37:36	93.6		24.32	97.5	3.12	是	HAI	27	卵巢肿瘤;低蛋白血症;结肠瘘;副卵巢囊肿;结肠造口状态;肠粘连;单纯性肾囊肿;胆囊结石;副脾
280	男	12	B	GD13	1.17764	是	否	否	否	14970.2	正常	大肠埃希菌	软组织感染	2021-05-27 14:23:12	89.7		9.48		0.05	是	HAI	14	急性阑尾炎;局限性腹膜炎
281	女	57	B	GC21	1.9461	是	否	否	是	58118.7	正常	大肠埃希菌	腹(盆)腔内组织感染	2021-06-20 11:21:25	88.5		13.95		26.92	是	HAI	27	结肠造口状态;肺栓塞;腹腔感染;感染性腹泻;肾自截;细菌性肺炎;心房颤动;下肢血栓性静脉炎;结肠憩室;肠粘连;高血压
282	女	13	A	JV31	1.0889	否	否	否	否	16460.5	正常	金黄色葡萄球菌	上呼吸道	2021-06-13 08:37:45	7.25		9.63	30.35	0.34		HAI	15	下肢软组织感染;会阴部软组织感染
283	男	45	B	JE19	0.843543	是	否	否	否	11160.1	正常	大肠埃希菌	软组织感染	2021-06-13 13:24:42	87		12.7			是	HAI	15	肛周皮肤肿瘤;混合痔;高血压;肛周皮肤良性肿瘤
284	女	28	A	OD19	0.927425	否	是	是	是	67228.3	正常	大肠埃希菌	败血症	2021-06-09 11:07:00	95.4		45.28		200	否	HAI	7	早期人工流产;完全性自然流产并发子宫内感染;脓毒性休克;失血性休克;非感染性多器官功能障碍综合征(MODS);羊水栓塞;菌血症;弥散性血管内凝血;胎盘植入伴出血;剖宫产瘢痕妊娠;中度贫血;地中海贫血;妊娠终止，影响到胎儿和新生儿;孕13周;瘢痕子宫
285	女	87	B	EX23	0.452784	是	否	否	否	19997.9	正常	金黄色葡萄球菌	软组织感染	2021-07-12 09:31:13	93.3		22.25	228.55	1.84		HAI	26	胆总管结石伴胆管炎;十二指肠憩室炎;慢性胆管炎;急性胰腺炎;局限性腹膜炎;肝囊肿;高血压;肝功能不全;胆囊切除术后状态;鳞状细胞原位癌
286	男	34	O	IZ15	0.518431	否	否	否	否	6208.22	正常	金黄色葡萄球菌	软组织感染	2021-06-24 14:38:40	12.37		16.05	165.77	0.12		HAI	6	大腿血肿;2型糖尿病;2型糖尿病性坏死性筋膜炎;大腿坏死性筋膜炎
287	男	47	AB	GC25	0.764656	是	否	否	否	13920.2	正常	大肠埃希菌	软组织感染、上呼吸道	2021-07-04 11:09:32	77.7		8.25		0.06	是	HAI	10	混合痔;十二指肠溃疡;慢性萎缩性胃炎;幽门螺旋杆菌感染
288	男	36	O	GC23	1.0754	是	否	否	否	12496.1	正常	大肠埃希菌	软组织感染	2021-07-17 09:09:31	69		7.83			否	HAI	15	混合痔;手术后切口感染
289	男	37	A	GC25	0.764656	是	否	否	否	11644.4	正常	大肠埃希菌	软组织感染	2021-07-12 11:04:02	84.8		10.14		0.09	否	HAI	8	混合痔;窦性心动过缓;手术后发热
290	男	0.0109589	A	PU11	0.910642	否	否	否	否	4426.11	正常	金黄色葡萄球菌	婴儿脓疱病	2021-07-14 14:35:39	41.9		7.33		0.14		HAI	4	新生儿高胆红素血症
291	男	39	A	IF25	2.18245	是	否	否	是	29766.1	正常	肺炎克雷伯菌	泌尿道	2021-07-26 10:08:05	78.5		12.55		0.16	否	HAI	9	股骨转子间骨折;轻度贫血;泌尿道感染
292	女	24	B	OB21	1.12871	是	否	否	是	17296.4	正常	大肠埃希菌	尿管相关	2021-08-05 10:43:58	84.6		18.87		0.09	否	HAI	13	过期妊娠;胎膜早破;妊娠合并盆腔粘连;脐带绕颈;羊膜炎;复杂性尿路感染;妊娠合并肺部感染;产后贫血;妊娠合并泌尿生殖系统疾病;经剖宫产术分娩;单一活产;孕41周
293	男	55	B	GC25	0.764656	是	否	否	是	13585	正常	大肠埃希菌	软组织感染	2021-08-07 10:55:28	64.4		8.28			否	HAI	10	混合痔
294	女	28	O	OB21	1.12871	是	否	否	是	15488.2	正常	大肠埃希菌	男女性生殖道的其它感染、泌尿道	2021-08-15 10:18:29	87.4		17.86		0.26	否	HAI	16	先兆临产;急性羊水型胎儿宫内窘迫;羊水过少;继发性宫缩乏力;妊娠合并肥胖症;经急症剖宫产术的分娩;孕37周;脐带扭转;单一活产;妊娠合并皮炎;产褥期下肢静脉曲张;妊娠合并绒毛膜羊膜炎;妊娠合并低钾血症;低钙血症;妊娠合并泌尿生殖系统疾病;妊娠合并轻度贫血
295	男	56	AB	ID29	1.08722	是	否	否	否	31580.1	正常	铜绿假单胞菌	表浅切口	2021-08-21 08:12:00	5.12		7.86	3.56	0.02		HAI	22	单个手指创伤性切断(完全)(部分)，其他的;指骨骨折
296	女	20	B	OB21	1.12871	是	否	否	是	21408	正常	大肠埃希菌	败血症	2021-08-14 10:14:20	12.15		14.7	297.53	7.97	是	HAI	11	胎膜早破;菌血症;经剖宫产术分娩;中度贫血;细菌性感染;低蛋白血症;支原体感染;孕40周;单一活产
297	男	44	B	AH19	15.6906	是	是	是	是	169162	正常	铜绿假单胞菌	器官腔隙、下呼吸道	2021-08-26 14:45:34	94.2		23.67		1.61		HAI	20	小脑出血;枕骨大孔疝[小脑扁桃体疝];脑室出血;基底节出血;颅内感染;肺部感染;气管切开术后拔管困难;高血压病3级（高危）
298	男	73	O	EC13	1.49409	否	否	是	是	40812	正常	肺炎克雷伯菌	皮肤感染、尿管相关	2021-09-18 14:46:07	75.3		10.89	78.2	0.05	否	HAI	33	肺恶性肿瘤;细菌性感染;肾小管酸中毒;姑息性医疗;恶病质;皮肤感染性窦道;血小板减少;中度贫血;甲状腺功能减退症;2型糖尿病;高血压病2级（极高危）;躯干骨继发恶性肿瘤;胸壁继发恶性肿瘤;纵隔淋巴结继发恶性肿瘤;哮喘-慢阻肺重叠综合征;肝继发恶性肿瘤;肺继发恶性肿瘤;慢性肾功能不全;肾结石;单纯性肾囊肿;前列腺结石;电解质紊乱;低蛋白血症;慢性疼痛，其他的
299	男	41	B	BS11	1.34615	否	否	否	是	17435.9	正常	肺炎克雷伯菌	尿管相关	2021-09-08 13:43:04	79.2		11.4	4.84	0.05	否	HAI	23	脊髓炎;颈椎椎管狭窄;颈部脊髓损伤;高尿酸血症;2型糖尿病性酮症;2型糖尿病
300	男	48	B	GC25	0.764656	是	否	否	否	13827.9	正常	大肠埃希菌	败血症、软组织感染	2021-09-18 09:24:22	56.8		6.08		1.78	否	HAI	13	混合痔;原发性高血压
301	男	54	O	IK19	6.34666	否	是	否	是	45449.4	正常	金黄色葡萄球菌	下呼吸道	2021-09-16 14:56:52	92.6		19	57.54	1.55		HAI	8	颈椎骨折;高位截瘫;颈椎骨折C6;颈椎骨折C5;头皮挫伤;肺部感染;胸腔积液;胆囊结石
302	男	26	O	AH19	15.6906	是	是	是	是	204833	正常	肺炎克雷伯菌	表浅切口、下呼吸道	2021-09-30 09:00:00	86.1		25.08		5.54	是	HAI	21	急性硬膜下出血;硬膜下血肿;胸椎骨折;腰椎骨折;肺炎克雷伯杆菌感染;创伤后伤口感染;肝功能不全;电解质紊乱;应激性溃疡;症状性癫痫[继发性癫痫];闭合性颅脑损伤特重型
303	男	50	A	ZC11	5.76315	是	否	否	是	75229.9	正常	金黄色葡萄球菌	下呼吸道、泌尿道	2021-11-02 16:28:54	87.2		13.07	61.36	0.05		HAI	48	创伤性硬膜下出血;急性硬膜下出血;腰椎骨折L4;开放性颅脑损伤中型;颞骨骨折;多发性大脑挫裂伤;硬膜下血肿;创伤性蛛网膜下腔出血;创伤性胸腔积液;肩袖损伤;肩胛带开放性损伤;肩胛骨骨折;复杂性尿路感染;肺部感染
304	男	58	A	BC19	10.3985	是	否	是	是	98637.6	正常	肺炎克雷伯菌	下呼吸道	2021-10-11 10:45:53	89.7		14.63	2.52	0.18	是	HAI	25	基底动脉蛛网膜下腔出血;癫痫;后交通动脉瘤破裂伴蛛网膜下隙出血;后交通动脉瘤;肺部感染
305	男	36	B	WJ19	2.19919	否	否	否	否	43873.5	正常	铜绿假单胞菌	烧伤感染	2021-10-15 08:13:35	15.88		17.5	105.34	0.07		HAI	28	体表30-39%的烧伤;痛风;累及体表30%~39%的烧伤
306	男	55	AB	BX25	0.569905	否	是	是	是	160373	正常	肺炎克雷伯菌	败血症	2021-10-22 09:51:42	90.2		26.8		16.72	否	HAI	35	有机磷中毒;肺部感染;克雷伯杆菌感染性菌血症;电解质紊乱;胆囊息肉
307	男	43	A	GR15	0.975701	是	否	是	否	38019	正常	铜绿假单胞菌	腹(盆)腔内组织感染、其它部位	2021-10-26 15:37:53	76.6		15.4		4.17		HAI	33	乙状结肠恶性肿瘤;姑息性化疗;恶性肿瘤靶向治疗;导管相关性感染;胆囊结石伴慢性胆囊炎;铜绿假单胞菌感染;肺部感染;结肠恶性肿瘤;化疗后骨髓抑制;肝继发恶性肿瘤;慢性胃炎;高尿酸血症;肾积水伴输尿管结石;高脂血症;前列腺结石
308	女	82	O	FS13	0.661095	否	否	否	否	8781.48	正常	大肠埃希菌	败血症	2021-10-02 14:29:20	16.08		17.43	13.73	9.53	否	HAI	9	不稳定型心绞痛;脑动脉供血不足;高血压病3级（极高危）;膝关节病;骨质疏松;肺部感染;冠状动脉粥样硬化性心脏病;脑梗死后遗症;乳腺肿瘤;睡眠障碍;菌血症;高脂血症;颈动脉硬化;肺结节病
309	男	38	A	ID29	1.08722	否	否	否	否	7710.59	正常	金黄色葡萄球菌	表浅切口	2021-10-07 14:30:13	6.58		8.85	100.6	0.17		HAI	10	手术后切口感染;跟骨骨折
310	女	71	A	GS11	1.00705	否	是	是	是	90038.5	正常	铜绿假单胞菌	下呼吸道	2021-10-22 16:30:00	19.92		20.81	55.84	4.86		HAI	18	重度贫血;心脏瓣膜病;失血性休克;消化道出血;呼吸心跳骤停;扩张型心肌病;药物中毒;心房颤动;肝衰竭;肺部感染;腹腔感染;低蛋白血症;电解质紊乱
311	男	87	O	FF31	4.06851	否	否	是	是	82152.9	正常	大肠埃希菌	上呼吸道	2021-11-29 10:01:28	80.9		12.23	46.35	0.08	是	HAI	55	大脑半球的脑内出血;肺部感染;泌尿道感染;腹泻;过敏性皮疹;急性左心衰竭;I型呼吸衰竭;复杂性尿路感染;腔隙性脑梗死;脑萎缩;大脑动脉粥样硬化;大脑动脉狭窄;前列腺增生;膀胱结石;心包积液;低蛋白血症;皮疹
312	女	34	A	GD13	1.17764	是	否	否	是	20249.8	正常	大肠埃希菌	深部切口	2021-11-12 09:07:13	92.2		13.06		0.58	是	HAI	30	急性阑尾炎;妊娠合并阑尾炎;急性坏疽性阑尾炎;急性腹膜炎;手术后切口感染;妊娠合并肥胖;早产儿(孕期等于或大于32整周,但小于37整周)
313	男	46	O	GC25	0.764656	是	否	否	否	10360.6	正常	大肠埃希菌	软组织感染	2021-10-27 11:23:24	52.5		4.61			否	HAI	12	混合痔;食物过敏
314	女	52	A	GB25	4.51563	是	否	否	否	55226.4	正常	大肠埃希菌	腹(盆)腔内组织感染	2021-11-13 09:19:52	85.9		17.5			否	HAI	28	直肠恶性肿瘤;潜伏性糖尿病;直肠癌伴出血
315	男	32	O	GB23	5.1364	是	否	否	是	41214.6	正常	大肠埃希菌	深部切口	2021-11-18 10:39:35	84		20.95			是	HAI	22	结肠套叠;降结肠乙状结肠恶性肿瘤;手术后切口感染
316	男	38	B	BB11	7.29092	是	否	是	是	74504.2	正常	大肠埃希菌	下呼吸道	2021-11-29 09:27:26	91.6		20.74		0.23	否	HAI	32	创伤性脑出血;肺部感染;脑梗死;肝功能不全;额颞枕叶脑出血;脑疝;局灶性大脑挫裂伤;创伤性蛛网膜下腔出血;胸部皮肤擦伤;面部软组织挫伤
317	男	73	O	BM19	2.02638	否	是	是	是	84959.3	正常	肺炎克雷伯菌	呼吸机相关	2021-11-16 16:30:50	82		18.52		18.08	否	HAI	17	陈旧性心肌梗死;消化道出血;肺部感染;肠道菌群失调;2型糖尿病;心力衰竭;高血压病3级（极高危）;脑缺血灶;慢性胃炎;肾功能不全;失血性休克;重度贫血;氮质血症;冠状动脉粥样硬化性心脏病;KillipII级;胃溃疡;肝功能不全;胸腔积液;低蛋白血症;小脑梗死;急性非ST段抬高型心肌梗死;急性上消化道出血
318	男	29	O	GC25	0.764656	是	否	否	是	23346.9	正常	大肠埃希菌	软组织感染	2021-11-22 14:24:47	87		13.54		0.11	是	HAI	22	混合痔;慢性失血性贫血;肛瘘
319	女	29	O	OC11	0.69185	否	否	否	否	7741.44	正常	金黄色葡萄球菌	败血症	2021-11-19 10:12:57		15.65	17.79	106.15	0.13		HAI	12	头位顺产;菌血症;产伤性阴道血肿;中度贫血;孕40周;胎儿侧脑室增宽;单一活产;新生儿高胆红素血症
320	男	41	O	KD19	1.48202	是	否	否	否	21792	正常	金黄色葡萄球菌	表浅切口	2021-12-02 14:39:45		9.63	12.47	102.14	0.04		HAI	17	甲状腺结节;甲状腺恶性肿瘤;脂肪肝;肝囊肿;肺大疱
321	女	27	O	OB23	1.05563	是	否	否	是	16352.5	正常	大肠埃希菌	败血症、男女性生殖道的其它感染	2021-12-01 11:35:32	89.9	11.12	14.22		0.25	是	HAI	15	假临产;持续性枕后位难产;宫缩乏力;妊娠期阴道炎;败血症;低钙血症;肺炎;血小板增多;经急症剖宫产术的分娩;孕41周;单一活产
322	男	0.00821918	B	PU11	0.910642	否	否	否	否	4127.3	正常	金黄色葡萄球菌	软组织感染	2021-11-21 09:36:06	53.6	6.25	11.65		2.12		HAI	4	新生儿高胆红素血症;新生儿结膜炎
323	男	59	B	ZJ11	4.35031	是	否	否	是	47870.7	正常	金黄色葡萄球菌	败血症	2021-12-14 12:09:55		19.45	22.02	135.5	2.58		HAI	26	脾损伤;肋骨骨折;高血压;创伤性脾破裂;创伤性胰腺破裂;两根肋骨骨折不伴第一肋骨骨折;膝关节损伤;关节炎;肾萎缩伴高血压;肾结石;肺气肿
324	女	25	B	JB29	0.588922	是	否	否	否	15812.5	正常	金黄色葡萄球菌	下呼吸道	2021-12-03 15:32:15		11.17	12.44	229.5	1.75		HAI	10	副乳房;上呼吸道感染;腹泻;胸腔积液;包裹性心包积液;副乳腺腺病;肺部感染
325	男	58	A	JJ15	0.502579	是	否	否	否	15755.1	正常	金黄色葡萄球菌	表浅切口	2021-12-31 11:06:08	52.9	2.74	5.18				HAI	32	下肢肿瘤;大腿恶性黑色素瘤;肩周炎
326	男	66	B	BE19	7.50135	是	是	否	是	122064	正常	肺炎克雷伯菌	下呼吸道、泌尿道	2021-12-30 14:29:14		18.32	19.93	183	0.69	是	HAI	23	大脑动脉的闭塞或狭窄引起的脑梗死;脑器质性精神障碍;吸入性肺炎;室性期前收缩;酒精性谵妄;大脑中动脉闭塞;尿道损伤;复杂性尿路感染;伴有谵妄的酒精戒断状态;慢性胃炎;梅毒;大脑动脉血栓形成引起的脑梗死
327	男	68	A	GR11	1.98349	否	否	是	是	24823.9	正常	大肠埃希菌	败血症、泌尿道	2022-01-07 16:29:27		5.36	8.43			否	HAI	39	食管肿瘤;反流性食管炎;肠道菌群失调;骨痛;睡眠障碍;腹痛;便秘;急性截瘫;皮肤感染;肝肿瘤;肺肿瘤;肋骨肿瘤;胸椎恶性肿瘤;菌血症;低蛋白血症;大脑动脉粥样硬化
328	男	92	O	FM31	3.44	是	否	否	是	69710.5	正常	大肠埃希菌	败血症、尿管相关	2022-01-08 15:03:16		13.9	15.17		2.46	否	HAI	38	前列腺增生;尿潴留;充盈性尿失禁;高血压3级;2型糖尿病;便秘;肠道菌群失调;慢性支气管炎;急性冠脉综合征;冠状动脉粥样硬化性心脏病;低蛋白血症;急性非ST段抬高型心肌梗死;菌血症;泌尿道感染;尿失禁;高血压病3级（极高危）;2型糖尿病伴有多个并发症;脑梗死后遗症
329	女	35	B	OR15	0.454846	是	否	否	是	20104.5	正常	大肠埃希菌	外阴切口	2022-01-14 11:25:43	82.4	9.05	10.98		0.65	否	HAI	24	妊娠期肝内胆汁淤积症;继发性宫缩乏力;高龄初孕妇的监督;先天性输卵管缺失;第二产程停滞;孕39周;产钳助产;单一活产;轻度子痫前期;妊娠合并中度贫血;会阴裂伤伤口愈合不良;会阴侧切伤口感染
330	男	0.00273973	AB	PU11	1.15435	否	否	否	否	12535	正常	大肠埃希菌	软组织感染	2022-01-01 10:59:28	72.5	9.1	12.55		0.15	否	HAI	9	新生儿呕吐;胃肠功能紊乱;新生儿黄疸;结膜炎
331	女	55	B	AH19	14.8026	否	是	否	是	75960.9	正常	肺炎克雷伯菌	下呼吸道	2022-01-30 11:06:16		11.74	13.21	70.61	0.06	否	HAI	34	基底节出血;高血压;高血压病3级（极高危）
332	女	0.00273973	AB	PU11	1.15435	否	否	否	否	5959.01	正常	大肠埃希菌	其它部位	2022-01-04 11:28:17	69.4	12.03	17.35		19.91	否	HAI	3	高危儿;可疑新生儿感染情况的观察;胎儿和新生儿受母体情况的影响;新生儿黄疸;动脉导管未闭;中央型房间隔缺损(卵圆孔型);新生儿低钠血症
333	女	33	AB	NC15	1.41403	是	否	否	是	20199	正常	大肠埃希菌	尿管相关	2022-01-12 10:43:35	64.3	3.57	5.56			否	HAI	7	子宫内粘连;子宫平滑肌瘤;产褥期泌尿系感染;输卵管囊肿;女性盆腔粘连;瘢痕子宫;子宫切口憩室;手术后子宫内异物遗留;盆腔子宫内膜异位症
334	女	75	AB	SR11	3.95825	否	否	否	是	9229.59	死亡	大肠埃希菌	败血症	2022-01-08 16:33:55		4.53	5.61	169.35	4.51	否	HAI	3	心因性意识障碍;慢性肾脏病3期;2型糖尿病;高血压病3级（极高危）
335	女	31	A	OB23	1.00766	是	否	否	是	9329.36	正常	大肠埃希菌	泌尿道	2022-01-16 09:50:15	72.5	7.03	9.71			否	HAI	9	先兆临产;产程和分娩并发在羊水中伴有胎粪;妊娠合并盆腔炎;复杂性尿路感染;脐带绕颈;试产失败后剖宫产;单一活产;孕40周;妊娠合并肾结石
336	女	35	AB	OB23	1.00766	是	否	否	是	9363.04	正常	金黄色葡萄球菌	表浅切口	2022-01-17 10:15:17		7.51	10.42				HAI	10	瘢痕子宫;经剖宫产术分娩;肥胖症;妊娠合并子宫肌瘤;女性盆腔粘连;轻度贫血;脐带绕颈;剖宫产后腹壁切口感染;孕38周;单一活产
337	男	0.00821918	B	PU11	1.15435	否	否	否	否	3977.29	正常	金黄色葡萄球菌	其它部位、婴儿脓疱病	2022-01-13 16:14:40	42.4	3.92	10.45		0.55		HAI	4	新生儿高胆红素血症;新生儿脓胞疮[新生儿脓疱病];新生儿泪囊炎
338	男	41	AB	IB25	1.89825	是	否	否	是	86996.6	正常	金黄色葡萄球菌	表浅切口	2022-02-08 17:44:43		14.49	15.89	27.3	0.05		HAI	30	颈椎病;不完全性瘫痪;脊髓型颈椎病;颈椎后纵韧带骨化;骨血管瘤;腰椎间盘突出
339	女	0.00273973	B	PU11	1.15435	否	否	否	否	9556.93	正常	大肠埃希菌	其它部位	2022-01-19 15:13:49	81.2	23.38	32.32		6.36	否	HAI	9	新生儿高胆红素血症;新生儿ABO溶血性黄疸;结膜炎
340	男	73	B	GR15	1.1511	否	否	否	否	36801.9	正常	大肠埃希菌	上呼吸道、泌尿道	2022-02-13 17:00:00	93	24.83	26.72		0.56	是	HAI	34	结肠多处恶性肿瘤;升结肠恶性肿瘤;非感染性多器官功能障碍综合征(MODS);上消化道出血;恶性腹水;自发性腹膜炎;消化道恶性肿瘤;阵发性心房颤动;高血压2级
341	女	0.00273973	O	PK19	3.11301	否	否	是	否	29000.6	正常	肺炎克雷伯菌	败血症	2022-01-28 11:24:16	81.9	10.34	37	0.02		否	HAI	17	低出生体重儿(1500-2499g);早产儿(孕期等于或大于32整周,但小于37整周);新生儿败血症;新生儿黄疸;新生儿贫血;动脉导管未闭;中央型房间隔缺损(卵圆孔型);脉络丛囊肿;先天性拇指发育不良;多指;糖尿病母亲的婴儿综合征
342	男	46	A	BB25	5.45457	是	是	是	是	116342	正常	金黄色葡萄球菌	下呼吸道	2022-03-05 11:49:30		13.06	15.66	192.83	0.19		HAI	48	高血压脑出血;高血压病3级（极高危）
343	男	30	A	VS23	1.01512	否	是	是	是	127106	正常	金黄色葡萄球菌	呼吸机相关	2022-01-30 10:41:08	86.7	30.78	37.36		1.74		HAI	14	有机磷中毒;地中海贫血;肺部感染;肝功能不全;泌尿道感染;慢性乙型病毒性肝炎;陈旧性肺结核;抑郁发作;窦性心动过速;前列腺结石;继发性血小板增多症
344	男	57	B	BB21	8.07097	是	是	是	是	73590.2	正常	铜绿假单胞菌	下呼吸道	2022-02-09 15:25:44	84.1	10.86	13.34		0.459		HAI	19	基底节出血;高血压病3级（极高危）;脑疝;颅骨缺损修补;坠积性肺炎;胸腔积液
345	男	64	A	FF31	3.14071	否	否	是	是	74728.3	正常	肺炎克雷伯菌	败血症	2022-02-21 18:19:20		5.5	6.88	50.8	0.24	否	HAI	26	呼吸困难;急性心力衰竭;心房颤动[心房纤颤];低蛋白血症;消化道出血;肺部感染;肝功能不全;高尿酸血症;干眼症;严重营养不良;脑器质性精神障碍;急性肾功能不全;多浆膜腔积液;应激性溃疡;亚临床甲状腺功能亢进症;中度贫血;睡眠障碍;心动过速性心肌病;尿潴留;谵妄;急性上呼吸道感染
346	女	0.00273973	A	PU11	1.15435	否	否	否	否	8062.41	正常	肺炎克雷伯菌	其它部位	2022-02-06 09:59:10	79.9	19.77	24.76		1.383	否	HAI	6	新生儿肺炎;新生儿咽下综合征;新生儿黄疸;急性结膜炎
347	女	96	O	FR11	1.67371	否	否	否	是	67687.2	正常	肺炎克雷伯菌	败血症	2022-03-02 15:30:07		18.13	22.41	155.4	42.8	否	HAI	24	急性心肌梗死;2型糖尿病;肺部感染;肝功能不全;肠道菌群失调;营养不良;急性前壁下壁心肌梗死;腔隙性脑梗死;皮肤感染;低钾血症;低蛋白血症;菌血症;肺结节病;肝占位性病变;多浆膜腔积液;异常子宫出血
348	男	25	B	GB25	4.07358	是	否	否	是	29783.8	正常	大肠埃希菌	表浅切口	2022-03-09 10:48:22	87.5	15.23	18.79		0.61	否	HAI	23	肠梗阻;肠粘连
349	女	29	AB	OB23	1.00766	是	否	否	是	16179.1	正常	大肠埃希菌	男女性生殖道的其它感染、败血症	2022-03-07 11:42:26	92.1	9.8	10.64		0.597	是	HAI	15	胎膜早破;菌血症;妊娠期糖尿病;脐带扭转;妊娠合并支原体感染;妊娠合并轻度贫血;经剖宫产术分娩;孕38周;单一活产;脓毒血症;产褥期泌尿生殖道感染
350	男	71	O	HZ15	0.774184	否	否	否	是	24199.4	正常	金黄色葡萄球菌	下呼吸道	2022-02-28 10:33:00	92.2	12.89	15.34				HAI	5	中昏迷;肝性脑病;肝硬化失代偿期;肺部感染;心功能不全;腺垂体功能减退症;心律失常;电解质紊乱;胆囊结石;混合型颈椎病;眼球摘除术后状态
351	女	0.00273973	O	PU11	1.15435	否	否	否	是	47360.3	正常	大肠埃希菌	泌尿道、败血症	2022-03-25 15:19:00		26.49	34.74	100.9	30.41	是	HAI	27	高危儿;可疑新生儿感染情况的观察;先天性肾积水;骶尾部肿物;新生儿抽搐;小于胎龄;胎儿骶部畸胎瘤;新生儿败血症;泌尿道感染;动脉导管未闭;新生儿高胆红素血症;新生儿贫血;结膜炎
352	男	0.00273973	B	PU11	1.15435	否	否	否	否	4159.6	正常	金黄色葡萄球菌	其它部位	2022-03-04 10:25:42	79	18.11	22.95				HAI	3	高危儿;新生儿低血糖症;新生儿黄疸;急性结膜炎
353	女	31	A	LE15	1.02691	是	否	否	是	56063.5	正常	大肠埃希菌	上呼吸道	2022-03-19 08:20:44		15.52	15.81	181.45	3.26	是	HAI	17	腹痛;泌尿道感染;脓毒血症;感染性休克;肾结石伴有积水和感染;肾结石;孕16周
354	男	54	AB	KD19	1.47401	是	否	否	否	23947.6	正常	大肠埃希菌	尿管相关	2022-03-14 11:03:44		12.42	14.65	75.16	0.37	是	HAI	12	甲状腺结节;导管相关性尿路感染;甲状腺恶性肿瘤;泌尿道感染;血管瘤;药物性骨髓抑制
355	男	59	A	BR15	1.64236	否	否	否	是	50787.6	正常	肺炎克雷伯菌	尿管相关	2022-03-31 11:25:41	88.8	12.08	14.45		0.212	否	HAI	26	丘脑出血;高血压病3级（极高危）;高血压3级;导管相关性尿路感染
356	女	34	B	LS13	0.854883	否	否	否	否	31578.1	正常	大肠埃希菌	泌尿道	2022-03-23 09:49:42		9.93	10.92	1.5		否	HAI	18	系统性红斑狼疮;狼疮性肾炎;高血压病2级（高危）;抗磷脂抗体综合征;高脂血症;高尿酸血症
357	男	32	B	GD13	1.16263	是	否	否	否	16922.2	正常	大肠埃希菌	深部切口	2022-03-27 11:05:24	90.8	19	20.95		0.127	否	HAI	14	急性阑尾炎;急性阑尾炎伴腹膜炎;急性阑尾炎伴穿孔;急性腹膜炎;腹腔粘连
358	男	39	B	AH19	14.8026	否	是	是	是	206063	正常	肺炎克雷伯菌	败血症、下呼吸道	2022-04-23 14:08:47	91.7	18.87	23.27		67.564	否	HAI	39	创伤性硬膜下出血;吸入性肺炎;闭合性颅脑损伤重型;急性硬膜下出血;多发性大脑挫裂伤;创伤性蛛网膜下腔出血;顶骨骨折;颅底骨折;头皮血肿;肺部感染;脓毒性休克;菌血症;非感染性多器官功能障碍综合征(MODS);急性呼吸窘迫综合征
359	女	59	B	JR11	1.76948	否	否	否	是	36385.5	死亡	大肠埃希菌	下呼吸道	2022-04-08 18:00:00	91.2	14.35	15.73		0.147	否	HAI	17	姑息性医疗;乳腺恶性肿瘤;脑继发恶性肿瘤;颅内压增高;脑疝;中枢性呼吸衰竭;坠积性肺炎;高血压病3级（极高危）;甲状腺功能减退症;电解质紊乱;骨髓继发恶性肿瘤;肝囊肿;肝功能不全
360	女	34	A	OC11	0.755363	否	否	否	是	8186.29	正常	大肠埃希菌	软组织感染	2022-04-08 15:02:05	91.3	11.65	13.71		0.075	是	HAI	9	先兆临产;胎儿宫内窘迫;分娩后会阴切口感染;脐带绕颈;羊水过少;羊水污染Ⅲ度;妊娠合并绒毛膜羊膜炎;产钳助产;产程和分娩并发在羊水中伴有胎粪;宫缩乏力;妊娠合并乙型肝炎;产钳助产的单胎分娩;孕40周;单一活产
361	男	50	A	AH19	14.8026	否	否	否	是	34948.6	正常	铜绿假单胞菌	下呼吸道、泌尿道	2022-04-21 08:55:02	89.9	15.21	16.9		1.792		HAI	20	脑出血恢复期;症状性癫痫[继发性癫痫];高血压病2级（极高危）;肺部感染;高血压3级;高血压病3级（极高危）;癫痫;轻度贫血;低钠血症;偏瘫;累及认知功能和意识的其他和未特指的症状和体征;肺功能不全;吞咽困难;言语障碍;与独自生活有关的问题;脑梗死后遗症;复杂性尿路感染
362	女	49	A	ER25	1.33414	否	否	否	是	37149.2	正常	大肠埃希菌	泌尿道	2022-04-21 09:51:19	81.4	7.46	9.45			否	HAI	20	肺栓塞;脑梗死;下肢深静脉血栓形成;异常子宫出血;子宫腺肌病;低蛋白血症;中度贫血;低钾血症;高血压
363	女	35	O	OC13	0.59922	否	否	否	否	7436.95	正常	肺炎克雷伯菌	泌尿道、男女性生殖道的其它感染	2022-04-17 10:46:08	94	9.33	10.46		0.408	否	HAI	9	先兆临产;脐带绕颈;产褥感染，其他特指的;妊娠合并乙型肝炎;分娩时Ⅰ度会阴裂伤;单胎顺产 ;孕39周;单一活产;新生儿结膜出血;新生儿泪囊炎
364	男	34	O	GC23	0.98888	是	否	否	否	11962.2	正常	大肠埃希菌	软组织感染	2022-04-26 09:07:22	58.4	2.55	4.37		0.052	否	HAI	14	混合痔;操作后伤口感染
365	女	35	B	OE15	0.850378	否	否	否	否	4112.84	正常	铜绿假单胞菌	表浅切口	2022-04-29 10:05:49		5.84	8.02				HAI	13	手术后切口愈合不良;手术后切口感染
366	女	23	A	VB11	2.78767	是	否	否	是	44863.1	正常	铜绿假单胞菌	烧伤感染	2022-05-24 14:24:32	90.5	18.22	20.99		1.511		HAI	30	电击伤;创伤性指坏死;多个部位烧伤;手指感染;肝功能不全;电解质紊乱;代谢性酸中毒
367	男	53	O	BJ13	2.77742	是	是	否	是	46867	正常	大肠埃希菌	尿管相关	2022-05-24 09:10:38	90.4	17.98	20.6		0.176	是	HAI	27	脑室出血;高血压病3级（极高危）;导管相关性尿路感染;梗阻性脑积水;坠积性肺炎
368	男	45	O	HD35	1.33864	是	否	否	否	26404.8	正常	大肠埃希菌	器官腔隙	2022-05-24 08:44:51		13.34	14.95	212.69	1.73	是	HAI	27	胆囊结石伴慢性胆囊炎;肝功能不全
369	女	55	B	ZC15	3.48736	是	否	否	是	39900.5	正常	肺炎克雷伯菌	泌尿道	2022-05-21 11:39:13	79.2	7.92	10		0.045	否	HAI	22	胫腓骨闭合性骨折;腰椎骨折;小腿软组织疾患;腰骶横突骨折;多处皮肤浅表擦伤;唇裂伤;腰椎间盘突出
370	女	53	A	EC13	1.80831	否	是	是	是	93173.7	正常	铜绿假单胞菌	下呼吸道	2022-05-23 11:48:23	77.4	7.92	10.23				HAI	15	子宫平滑肌瘤;咯血;颈静脉血栓形成;肺曲霉菌病;肺部感染;肺栓塞;肺肿瘤;肿瘤化疗个人史;颈内静脉血栓形成;气管插管后喉水肿;低蛋白血症;电解质紊乱;非感染性多器官功能障碍综合征(MODS);肠道菌群失调
371	女	56	A	IB13	5.17458	是	否	否	是	59763.3	正常	大肠埃希菌	败血症	2022-06-05 14:45:19	88.6	11.02	12.44	28.83	63.714	是	HAI	22	腰椎椎管狭窄;腰椎间盘突出;绝经后骨质疏松;菌血症;急性肾盂肾炎;肾结石
372	男	45	O	GC23	0.98888	是	否	否	否	15377.7	正常	大肠埃希菌	软组织感染	2022-05-28 10:46:48	62.7	3.12	4.98			否	HAI	13	混合痔;原发性高血压;乙型病毒性肝炎;结肠息肉
373	男	57	A	IH23	1.51451	是	否	否	是	27825.8	正常	铜绿假单胞菌	软组织感染	2022-07-03 08:39:16		7.8	12.14	11.9	0.03		HAI	36	局灶性大脑挫裂伤;足皮肤感染;脑挫伤;急性硬膜下出血;颞骨骨折;足舟骨骨折;跟骨骨折;胸部皮肤擦伤;脑动脉狭窄;鼻窦炎;肺气肿;高脂血症;肾结石
374	女	13	A	GB23	4.87427	是	否	否	是	68866.5	正常	大肠埃希菌	腹(盆)腔内组织感染	2022-07-01 11:10:15		13.06	15.54	82.7	4.11	否	HAI	26	急性阑尾炎;回肠坏死;回肠憩室;急性化脓性阑尾炎;腹膜炎;混合性酸碱平衡失调;脓毒血症
375	女	33	O	OR11	0.782488	是	否	否	是	23683.7	正常	大肠埃希菌	深部切口、子宫内膜炎、下呼吸道	2022-06-25 14:17:09	93	10.8	11.35		1.589	是	HAI	19	孕41周;羊水污染Ⅲ度;产褥期泌尿生殖道感染;剖宫产后腹壁切口感染;妊娠合并肺部感染;继发性宫缩乏力;胎膜早破;脐带绕颈;妊娠合并中度贫血;妊娠合并低钾血症;妊娠合并绒毛膜羊膜炎;妊娠合并低蛋白血症;经剖宫产术分娩;单一活产
376	男	43	B	HB15	5.13518	否	是	是	是	148396	正常	肺炎克雷伯菌	下呼吸道	2022-07-10 10:09:40	92	27.71	29.85		70.92	否	HAI	27	肝硬化伴食管静脉曲张破裂出血;低蛋白血症;低钙血症;喘息;食管静脉曲张破裂出血;乙肝后肝硬化;肝肿物;急性呼吸衰竭;急性失血性贫血;慢性胃炎;胸腔积液;腹腔积液
377	男	79	O	EK21	2.27603	否	否	是	是	95243.8	死亡	铜绿假单胞菌	抗菌药物相关性腹泻	2022-07-24 17:00:00	88.8	6.34	7.6	33.06	4.32		HAI	40	肺炎;慢性肾脏病5期;高血压病2级（极高危）;慢性心力衰竭;2型糖尿病伴多个并发症;脑梗死后遗症;重度营养不良伴消瘦;肾性贫血;痛风性关节炎;低蛋白血症;重症肺炎
378	女	68	O	FT21	0.870936	是	否	否	是	27734.1	正常	大肠埃希菌	败血症	2022-07-06 11:46:12		15.4	16.47	124.21	0.07	否	HAI	20	Ⅲ度子宫脱垂;子宫内膜恶性肿瘤;高血压;2型糖尿病;肾结石;血脂异常;可疑冠心病观察;阴道前壁脱垂;阴道后壁脱垂;菌血症
379	女	55	A	NA19	3.19207	是	否	是	是	49298.2	正常	肺炎克雷伯菌	下呼吸道	2022-07-05 14:28:12	89.7	10.3	11.48		0.063	否	HAI	19	宫颈恶性肿瘤;中度贫血;静脉血栓形成;肝囊肿;妊娠合并肾积水
380	男	57	O	BR21	1.27601	是	是	否	是	77099.9	正常	铜绿假单胞菌	下呼吸道	2022-07-11 10:36:37	92.7	17.19	19		4.882		HAI	22	股骨粗隆间骨折;高血压;2型糖尿病;脑梗死;坠积性肺炎;股骨干骨折;大脑后动脉狭窄;肺部感染;贫血;肝功能检查的异常结果;胆囊结石;胆囊内胆汁淤积
381	女	85	O	IF23	2.91821	是	否	否	是	70048	正常	铜绿假单胞菌	泌尿道	2022-07-23 15:16:14	85.7	15.97	19.21		0.138		HAI	27	胫腓骨下端骨折;胫骨骨折;皮肤裂伤;重度骨质疏松;脊柱侧弯;高血压病3级（极高危）;骰骨骨折;便秘;股动脉闭塞;动脉粥样硬化;低钾血症;轻度贫血;低蛋白血症;复杂性尿路感染;胫腓骨闭合性骨折;下肢动脉粥样硬化;室性期前收缩;泌尿道感染
382	男	42	B	GC25	0.719924	是	否	否	是	15707.7	正常	大肠埃希菌	软组织感染	2022-07-22 10:15:03	67.8	3.92	5.78			是	HAI	22	混合痔
383	男	0.00273973	B	ES10	0.435796	否	是	是	否	89387.5	正常	金黄色葡萄球菌	败血症、脑膜炎、脑室炎	2022-08-16 08:42:00		14.95	19.05	57	4.36		HAI	41	早产婴儿，其他的;可疑新生儿感染情况的观察;极低出生体重儿(1250-1499g);新生儿呼吸窘迫综合征;新生儿败血症;新生儿化脓性脑膜炎;新生儿肺炎;动脉导管未闭;早产性贫血;低钙血症;双胎儿
384	女	26	O	OB21	1.17237	是	否	否	否	12154.7	正常	大肠埃希菌	子宫内膜炎、男女性生殖道的其它感染、败血症	2022-07-14 15:09:36	86.7	14.78	17.05		0.557	是	HAI	8	先兆临产;持续性枕后位难产;大肠杆菌败血症;妊娠合并泌尿生殖系统疾病;妊娠合并绒毛膜羊膜炎;脐带绕颈;孕39周;经剖宫产术分娩;单一活产
385	女	35	O	OB23	1.00766	是	否	否	是	9678.73	正常	铜绿假单胞菌	表浅切口	2022-07-24 09:37:44		6.13	8.23				HAI	10	瘢痕子宫;妊娠期糖尿病;经剖宫产术分娩;手术后盆腔粘连;脐带绕颈;输卵管系膜囊肿;高龄经产妇妊娠监督;操作后伤口感染;中度贫血;孕38周;单一活产
386	男	79	A	SU13	1.01377	否	否	否	否	9461.42	正常	大肠埃希菌	败血症	2022-07-30 11:18:21	86.8	11.66	15.18	54.9	31.296	是	HAI	15	便血;菌血症;腹腔脓肿;慢性阻塞性肺病;慢性肾脏病4期;地中海贫血;高尿酸血症;复杂性尿路感染;2型糖尿病;高血压
387	男	91	B	IF23	2.91821	是	否	是	是	61647.1	正常	铜绿假单胞菌	下呼吸道	2022-07-31 14:55:14		15.8	17.48	178.3	5.71		HAI	15	股骨粗隆间骨折;腿部疖;老年性谵妄;前列腺增生;阵发性心房颤动;肺部感染;泌尿道感染;软组织感染;中度贫血;低蛋白血症;低钾血症;股骨转子间骨折;急性心力衰竭
388	男	0.0219178	A	PU11	1.15435	否	否	否	否	3465.44	正常	金黄色葡萄球菌	其它部位	2022-07-21 14:56:19	33.5	6.21	18.5				HAI	4	新生儿高胆红素血症;急性结膜炎
389	女	56	A	NA19	3.19207	是	否	是	是	42488.1	正常	大肠埃希菌	尿管相关	2022-08-15 15:32:40		10.92	12.46			否	HAI	27	宫颈恶性肿瘤;低蛋白血症;低钾血症;手术后切口脂肪液化;产褥期泌尿系感染
390	女	35	O	GB25	4.07358	是	否	否	是	38883.9	正常	大肠埃希菌	软组织感染	2022-08-07 11:42:20	79.4	7.56	9.52		0.033	否	HAI	20	卵巢子宫内膜异位囊肿;盆腔子宫内膜异位症;肠的子宫内膜异位症;直肠肿物;腹腔粘连
391	男	37	B	VB11	2.78767	是	否	否	是	22084.6	正常	铜绿假单胞菌	深部切口	2022-08-18 14:44:02	80	7.91	9.89		0.021		HAI	30	趾骨骨折;皮肤裂伤;足挤压伤;跖骨骨折;足裂伤;创伤后趾骨坏死
392	女	34	B	FE15	5.84794	是	否	否	是	11999.4	正常	肺炎克雷伯菌	子宫内膜炎	2022-08-07 10:25:59		18.46	19.74	107.47	0.13	否	HAI	10	先兆早产;羊膜炎;持续性枕横位难产;经剖宫产术分娩;先兆早产不伴分娩;中度贫血;高危妊娠监督;抗磷脂综合征;胎儿宫内窘迫;低钾血症;低蛋白血症;无症状性菌尿;窒息;极低出生体重;孕30周;单一活产;产褥期泌尿系感染
393	男	0.00273973	B	PS19	8.51214	否	是	是	否	99371.7	正常	铜绿假单胞菌	呼吸机相关	2022-09-15 08:32:00		6.19	14.16	1	2.28		HAI	46	极低出生体重儿(1250-1499g);出生窒息;早产儿(孕期等于或大于28整周,但小于32整周);低钙血症;新生儿肺炎;新生儿呼吸窘迫综合征;新生儿休克;新生儿贫血;凝血功能异常;起源于围生期的支气管肺发育不良;动脉导管未闭;新生儿黄疸
394	女	32	O	KC29	4.43754	是	否	是	是	89887.7	正常	肺炎克雷伯菌	脑膜炎、脑室炎	2022-08-25 14:23:42	93.1	13.66	12.95		10.631	否	HAI	23	垂体腺瘤;颅内感染;手术后脑脊液漏;高泌乳素血症;胆囊息肉;全组鼻窦炎
395	男	47	B	IF13	1.70034	是	否	否	否	18689.1	正常	肺炎克雷伯菌	软组织感染	2022-08-11 10:34:42	65.9	5.91	9.98		0.047	否	HAI	8	开放性多发性指骨骨折;手部指伸肌腱损伤;手指开放性伤口伴有指甲损害
396	男	68	O	EJ11	3.78463	否	否	否	否	40675.9	正常	金黄色葡萄球菌	下呼吸道	2022-08-25 10:25:12	70.2	10.26	12.46	103.9	0.461		HAI	18	肢体疼痛;慢性肾功能不全;贫血;腔隙性脑梗死;胃食管反流;焦虑抑郁状态;睡眠障碍;前列腺增生;重度骨质疏松;陈旧性膝关节软骨损伤;右肺上叶恶性肿瘤;肺部感染;金黄色葡萄球菌性败血症;纵隔淋巴结继发恶性肿瘤;肝继发恶性肿瘤;股骨继发恶性肿瘤;腰椎间盘突出伴坐骨神经痛;膝关节损伤;陈旧性髌骨骨折;冠状动脉支架植入后状态;下肢动脉粥样硬化;主动脉硬化;重度营养不良伴消瘦;中度贫血;低蛋白血症;消化不良;肾结石
397	女	63	A	IF23	2.91821	是	否	否	是	42920.8	正常	大肠埃希菌	败血症	2022-08-31 11:41:36	92.6	7.03	8.85		21.746	是	HAI	21	股骨粗隆间骨折;2型糖尿病;骨质疏松;中度贫血;复杂性尿路感染
398	女	56	O	JA13	2.48055	是	否	否	是	39354	正常	金黄色葡萄球菌	表浅切口	2022-09-09 11:49:16		4.49	7.74				HAI	24	乳头溢液;咳嗽;过敏性鼻炎[变应性鼻炎];糖尿病;乳房恶性肿瘤;慢性胃炎;慢性支气管炎;慢性咽炎
399	女	0.00273973	A	PU11	1.15435	否	否	否	否	5336.31	正常	金黄色葡萄球菌	其它部位	2022-08-20 14:19:39	72.2	9.06	12.53		0.228		HAI	3	高危儿;小于胎龄;新生儿高胆红素血症;试管婴儿;急性结膜炎;新生儿呕吐
400	男	74	AB	BR23	0.935422	否	否	是	是	68597.1	正常	肺炎克雷伯菌	下呼吸道	2022-09-27 15:11:00		10.05	11.47	58.98	0.45	是	HAI	34	脑梗死;继发性肺结核;I型呼吸衰竭;低蛋白血症;高血压病3级（极高危）;2型糖尿病;症状性癫痫[继发性癫痫];肝功能不全;脑梗死恢复期;高血压3级;肺部感染;肺占位性病变
401	男	0.0136986	B	PU11	1.15435	否	否	否	否	4645.26	正常	金黄色葡萄球菌	软组织感染	2022-09-03 15:20:53	57.2	9.05	15.81				HAI	6	新生儿高胆红素血症;上肢疖;上肢皮肤脓肿、疖和痈
402	男	13	B	VT15	0.520952	否	否	否	否	2581.3	正常	金黄色葡萄球菌	深部切口	2022-09-05 13:53:45	64	8.41	13.13				HAI	5	下肢软组织感染;手术后伤口愈合不良;过敏性皮炎
403	男	69	O	EJ11	3.78463	否	否	是	否	68302.1	正常	金黄色葡萄球菌	其它部位	2022-10-16 10:06:41	70.2	10.26	12.46	103.9	0.47		HAI	37	肺恶性肿瘤;右肺上叶恶性肿瘤;纵隔淋巴结继发恶性肿瘤;股骨继发恶性肿瘤;腰椎间盘突出伴坐骨神经痛;膝关节损伤;陈旧性髌骨骨折;重度骨质疏松;腔隙性脑梗死;冠状动脉支架植入后状态;下肢动脉粥样硬化;主动脉硬化;中度贫血;低蛋白血症;睡眠障碍;焦虑抑郁状态;肾结石;前列腺增生;姑息性化疗;恶性肿瘤免疫治疗;金黄色葡萄球菌性败血症;躯干骨继发恶性肿瘤;肺门淋巴结继发恶性肿瘤;肝继发恶性肿瘤;下肢深静脉血栓形成;腰椎间盘突出;股骨头缺血性坏死;重度贫血;原发性甲状腺功能减退症;化疗后骨髓抑制;电解质紊乱
404	女	27	AB	OB21	1.17237	是	否	否	是	14142.7	正常	大肠埃希菌	男女性生殖道的其它感染	2022-09-24 10:31:35	89.3	13.47	15.57		0.206	是	HAI	13	孕40周;胎心监护异常;妊娠期糖尿病;胎膜早破;单胎活产;单一活产
405	女	85	O	BR21	1.27601	否	否	否	是	29046.4	正常	大肠埃希菌	尿管相关	2022-10-14 14:01:14	84.6	7.18	8.49	25.1	0.19	否	HAI	28	食欲缺乏;反流性食管炎;慢性支气管炎;慢性肾功能不全;产超广谱β-内酰胺酶大肠埃希菌(ESBLs);慢性胃肠炎;创伤性脑梗塞;后循环缺血;可疑冠心病观察;动脉硬化;中度贫血;甲营养不良;高血压;骨质疏松;操作后甲状腺功能减退;窦性心动过缓;电解质紊乱;肾功能不全;肝囊肿;后天性肾囊肿;睡眠障碍
406	男	57	O	GC25	0.719924	是	否	否	否	12475.3	正常	大肠埃希菌	上呼吸道	2022-09-28 09:46:39	87.2	9.48	10.87		0.231	否	HAI	9	复杂性肛瘘;混合痔;梅毒
407	女	65	O	IU15	0.585818	是	否	否	是	40024.1	正常	铜绿假单胞菌	尿管相关	2022-10-08 10:53:47	89.9	14.14	19.19		0.673		HAI	18	双侧膝关节骨性关节病;腰椎滑脱;跖筋膜炎;腰背部筋膜炎;高尿酸血症;高脂血症;哮喘
408	男	58	O	GK35	0.598944	是	否	是	是	60350.8	正常	大肠埃希菌	表浅切口	2022-10-22 08:35:27		14.62	15.32	119.19	0.89	是	HAI	28	乙状结肠肿瘤;降结肠恶性肿瘤;结肠溃疡;肝血管瘤;胃息肉;慢性胃炎
409	男	57	A	ES11	1.51019	否	否	是	否	38220	正常	铜绿假单胞菌	下呼吸道	2016-07-31 15:00:00	64.2	6.08	10.11				HAI	31	脑出血后遗症;脑出血;肺部感染;高血压Ⅲ;继发性癫痫
410	男	79	O	BR25	0.68252	否	否	是	否	90213.5	正常	铜绿假单胞菌	下呼吸道	2021-06-04 15:00:00	87.8	10.37	12.53		18.42		HAI	49	胃恶性肿瘤;呼吸心跳骤停;急性上消化道出血;肺部感染;代谢性酸中毒;胃癌伴出血;肝继发恶性肿瘤;腹腔淋巴结继发恶性肿瘤;高血压病3级（极高危）;脑梗死后遗症;老年性痴呆;髂总动脉瘤;低蛋白血症;电解质紊乱
411	男	56	O	FN13	4.7663	否	否	否	否	14347.1	正常	阴沟肠杆菌	血液系统	2020-09-28 10:06:40	85.5	9.67	12.76		22.29		HAI	15	全心衰竭;急性肾衰竭;菌血症;酒精性心肌病;冠状动脉粥样硬化性心脏病;室性心动过速;高尿酸血症不伴有感染性关节炎体征和砂砾性病;颈动脉硬化;慢性阻塞性肺病
412	男	47	AB	RE19	0.828722	否	否	是	是	73733.4	正常	溶血隐秘杆菌	血液系统	2020-12-23 10:58:26	95.1	15.92	17.35		0.2		HAI	47	胃恶性肿瘤
413	女	56	A	IB13	5.17458	是	否	否	是	59763.3	正常	大肠埃希菌	血液系统	2022-06-05 14:45:19	88.6	11.02	12.44	28.83	63.714		HAI	22	腰椎椎管狭窄;腰椎间盘突出;绝经后骨质疏松;菌血症;急性肾盂肾炎;肾结石
414	男	48	B	VB15	1.13068	否	否	否	否	20018	正常	鲍曼不动杆菌	表浅切口	2016-10-21 11:01:17	84.9	6.8	8.02	18.25			HAI	37	开放性手部损伤;右食指挫裂伤
415	男	48	A	IH35	0.671357	是	否	否	否	15838	正常	奇异变形杆菌	表浅切口	2016-12-16 09:53:55	82.1	10.7	13.02	97.9			HAI	12	肋骨骨折;陈旧性肋骨骨折;陈旧性锁骨骨折
416	男	45	A	IF25	2.46846	否	否	否	否	18387	正常	阴沟肠杆菌	表浅切口	2016-07-24 09:46:00	77.5	5.97	7.71	35.7			HAI	28	左髌骨骨折
417	男	46	O	LJ13	0.763603	是	否	否	是	108907	正常	洋葱伯克霍尔德菌	表浅切口	2017-07-25 22:42:32	87.4	10.07	12.6	117.6	5.36		HAI	46	右前臂挤压伤;右上肢外伤;右尺桡骨骨折;右腕外伤并骨折;急性肾衰竭;急性横纹肌溶解症;慢性肾功能衰竭;急性心力衰竭;多囊肾
418	男	37	B	GB35	2.03214	是	是	是	是	41054	正常	白色假丝酵母菌	表浅切口	2017-07-09 09:33:39	95.6	12.74	25.96	199.7	197.96		HAI	24	感染性休克;胃溃疡
419	男	32	A	JJ13	1.0463	是	否	否	否	6139	正常	产气肠杆菌	表浅切口	2017-08-25 09:37:56	52.5	3.44	6.54				HAI	18	腋臭;双侧腋臭;手术后伤口感染(脓肿)
420	男	52	AB	IG15	0.717972	是	否	否	否	18701	正常	变异库克菌	表浅切口	2017-10-31 08:53:29	88.3	9.08	10.28	120.4			HAI	19	外踝骨折;胫后神经损伤;下肢挤压伤
421	女	36	AB	IB15	5.3704	是	否	否	是	60017	正常	表皮葡萄球菌	表浅切口	2018-01-30 10:33:25	72.4	7.54	14.34	20.1	0.05		HAI	36	腰椎滑脱;腰椎峡部裂
422	男	49	A	IB13	6.0733	是	否	否	是	76918	正常	鲍曼不动杆菌	表浅切口	2018-05-29 10:44:12	88.9	14.83	16.66	4	0.05		HAI	29	腰椎间盘突出症;腰椎间盘突出;腰椎退变;慢性乙肝
423	男	47	A	IF23	3.2798	是	否	否	是	64969	正常	阴沟肠杆菌	表浅切口	2018-07-19 14:42:01	89.9	12.73	14.17	132.76	0.21		HAI	44	胫骨骨折;骨筋膜室综合征;创伤性骨筋膜室综合征;腓骨骨折;右膝外伤;伤口感染
424	男	48	A	ZJ11	3.5995	是	否	否	是	50074	正常	表皮葡萄球菌	表浅切口	2018-07-16 14:59:55	89.3	16.03	17.96	4.2	0.05		HAI	30	多发性肋骨骨折;胸椎骨折;第三腰椎横突综合征;创伤性血气胸;肺挫伤;肋骨骨折;腰椎骨折;腰椎退行性变;腰椎峡部裂
425	男	35	B	IF23	3.2798	是	否	否	是	47051	正常	阴沟肠杆菌	表浅切口	2018-07-28 14:11:05	75.8	7.51	10.22	185.5	0.44		HAI	32	胫骨骨折;内侧半月板损伤;大腿挫伤(血肿);手术后伤口感染(脓肿);左足软组织挫伤
426	女	78	B	IB13	5.76811	是	否	否	是	97774	正常	奇异变形杆菌	表浅切口	2019-06-06 16:58:39	81.5	7.77	9.54	20.4			HAI	17	腰椎间盘突出;腰椎不稳定;腰椎退行性病变;绝经后骨质疏松;关节炎;肩周炎;糖尿病前期;泌尿道感染
427	男	51	AB	JV35	0.579538	否	否	否	否	2547	正常	表皮葡萄球菌	表浅切口	2019-10-08 10:47:38	81.3	7	8.61				HAI	8	手术后切口感染;嵌顿性切口疝;肾移植术后少尿
428	女	30	O	OB25	0.937809	是	否	否	是	11279.6	正常	解脲脲原体	表浅切口	2020-01-03 12:15:21	85.6	16.2	19.37	208.55	0.33		HAI	11	头位顺产;产程延长;中度贫血
429	男	46	O	IB25	1.93183	是	否	否	是	14679.6	正常	表皮葡萄球菌	表浅切口	2020-06-30 11:40:27	76.9	8.15	10.03	71.4	0.05		HAI	21	陈旧性颈椎骨折;陈旧性腰椎骨折;特发性(原发性)高血压
430	男	33	B	IB25	1.93183	是	否	否	是	53808	正常	表皮葡萄球菌	表浅切口	2020-10-21 14:51:02	79.1	10.39		80.3	0.07		HAI	29	腰椎骨折;手挫伤
431	女	25	A	OB21	1.12871	是	否	否	是	12939	正常	解脲脲原体	表浅切口	2021-01-24 09:58:41	85.8	15.73	18.77	88.62	0.05		HAI	8	头位顺产;手术后伤口愈合不良;链球菌感染 ;与妊娠有关的情况 ;单一活产;羊膜炎;静脉炎;经剖宫产术分娩
432	女	24	B	IC35	1.92807	是	否	否	是	37555.5	正常	溶血葡萄球菌	表浅切口	2022-05-13 09:30:23		6.66	9.88	13.2	0.02		HAI	26	股骨髁骨折;膝关节脱位;髌骨脱位;髌骨不稳定;膝关节内侧副韧带损伤;胫骨平台骨折;膝关节积液;膝部擦伤;坠积性肺炎
433	女	27	O	OB23	1.00766	是	否	否	是	11364.9	正常	粪肠球菌	表浅切口	2022-07-11 11:25:28		7.34	9.04				HAI	9	瘢痕子宫;臀位分娩;胎膜早破;妊娠期糖尿病;经剖宫产术分娩;妊娠合并盆腔粘连;肥胖症;肝功能不全;轻度贫血;剖宫产后伤口感染;孕37周;单一活产
434	男	35	A	ID29	1.08488	是	否	否	否	5929.76	正常	粘质沙雷菌	表浅切口	2022-08-29 10:49:30	86.5		9.6		0.047		HAI	14	指关节僵硬;伸肌腱断裂后遗症;手术后切口感染;手部指伸肌腱损伤
435	女	36	A	OB21	1.17237	是	否	否	是	15315.6	正常	解脲脲原体	表浅切口	2022-09-21 10:23:20		10.08	12.85	169.73	0.23		HAI	10	单胎顺产 ;羊膜炎;胎儿宫内窘迫;无张力性产后出血(特指子宫收缩乏力引起的产后出血);经剖宫产术分娩;脐带绕颈;高龄经产妇妊娠监督;低蛋白血症;中度贫血;产科手术伤口的感染;支原体感染;孕39周;单一活产
436	女	39	O	NC13	1.85221	否	否	否	是	18559	正常	蜂房哈夫尼亚菌	泌尿道	2016-09-28 10:31:02	78.6	7.17	9.46	24.5			HAI	11	子宫肌瘤;子宫平滑肌瘤;输卵管囊肿;泌尿系感染
437	女	72	B	IC13	4.82958	是	否	否	是	47167	正常	热带假丝酵母菌	泌尿道	2017-06-01 12:00:43	75.4	22.8	9.07	48.5	0.05		HAI	21	股骨颈骨折;糖尿病;高血压;肝硬化;尿路感染
438	女	76	O	GZ13	0.690028	否	否	否	是	37709	正常	屎肠球菌	尿管相关	2017-10-01 11:37:52	79.6	13.17	16.54				HAI	20	上腹痛查因：急性胃炎;缺血性肠病;颅内静脉窦血栓形成;痛风;高血压Ⅱ;2型糖尿病;2型糖尿病伴神经并发症;慢性肾病（CKD）4期;尿路感染
439	女	53	A	KS11	0.9951	否	否	是	是	34627	正常	鲍曼不动杆菌	泌尿道	2018-03-30 09:01:26	97.7	15.88	19.28	132.1	18.92		HAI	12	成人隐匿性自身免疫性糖尿病;感染性休克;电解质紊乱;宫颈癌术后;急性肾功能不全;肾盂积水(肾积水);中度贫血;低蛋白血症;下肢静脉血栓形成;盆腔包块
440	女	78	A	BR23	0.9622	否	否	否	否	28810	正常	奇异变形杆菌	泌尿道	2018-07-28 12:00:00	66.3	3.68	7.07	9.2	0.05		HAI	29	脑梗死后遗症
441	男	67	A	KS11	0.9951	否	否	否	是	7498	正常	粪肠球菌	尿管相关	2018-07-30 11:40:36	79.9	9.19	11.71	21.2			HAI	9	2型糖尿病;2型糖尿病伴多并发症;糖尿病性酮症;糖尿病性视网膜病;糖尿病性周围神经病;糖尿病肾病;动脉粥样硬化;高血压病3级，极高危;冠心病;前列腺增生症;脑梗死后遗症;胆囊息肉;尿路感染;尿潴留
442	男	56	AB	IE13	3.5715	否	否	否	否	13343	正常	粪肠球菌	泌尿道	2018-10-08 10:25:15	62.9	4.74	7.57				HAI	29	骨盆骨折术后;骨盆开放性骨折;创伤性尿道断裂;膀胱造瘘术后;开放性腹股沟损伤;肋骨骨折;胆囊结石;下肢动脉粥样硬化;高脂血症;滑膜囊肿;股神经损伤;尿路感染;髋关节强硬
443	女	53	O	GC21	1.6	是	否	否	是	14158	正常	摩根摩根菌摩氏亚种	尿管相关	2019-06-25 16:13:13	85.1	8.09	9.49				HAI	553	混合痔;直肠息肉;食管乳头状瘤;慢性浅表性胃炎
444	女	20	A	OC15	0.53602	否	否	否	否	7232	正常	无乳链球菌	泌尿道	2019-01-15 10:09:13	82.6	7.73	9.37	45.91	0.05		HAI	8	先兆早产不伴分娩;早产婴儿，其他的;头位顺产;分娩时Ⅰ度会阴裂伤;单一活产;低出生体重儿;妊娠期生殖道感染;产褥期发热
445	女	66	AB	BR23	0.927472	否	否	否	是	23741	正常	粪肠球菌	泌尿道	2019-05-12 13:05:57	64	5.93	9.26	0.1			HAI	29	脑梗死后遗症;高血压2级;糖尿病伴并发症，其他特指的;冠状动脉支架植入后状态;高血压性心脏病;抑郁状态;低钾血症;神经源性膀胱;慢性膀胱炎;肾盂积水;腰椎退行性病变;腰椎间盘突出;脑动脉供血不足;高脂血症
446	女	48	A	FB39	10.5332	是	是	是	是	116537	正常	粪肠球菌	尿管相关	2019-09-23 11:32:00	88.7	16.85	19.25	1.3	0.52		HAI	24	风湿性心脏病;二尖瓣狭窄伴有关闭不全;风湿性主动脉瓣狭窄伴有关闭不全;三尖瓣疾病;心功能Ⅱ级;高脂血症
447	男	66	A	ER13	1.31592	否	否	否	否	47961.4	正常	鲍曼不动杆菌	泌尿道	2019-12-08 16:36:35	91.9	7.7	9.75	169.7	0.11		HAI	19	脑梗死;支气管或肺恶性肿瘤;大脑继发恶性肿瘤;泌尿道感染;动脉硬化性脑病;高血压2级;高脂血症;肾结石;后天性肾囊肿;胆囊结石伴慢性胆囊炎;肝囊肿;前列腺增生;腰椎间盘突出
448	女	28	A	OC13	0.599155	否	否	否	否	4198.1	正常	解脲脲原体	泌尿道	2020-02-27 10:40:40	80.2	7.64	9.53				HAI	6	先兆早产不伴分娩;β型地中海贫血;中度贫血;泌尿系统疾患;支原体感染
449	女	73	B	FF31	4.06851	否	否	是	是	57776.8	正常	热带假丝酵母菌	尿管相关	2020-07-27 15:30:57	86.4	12.14	19.1	180	1.82		HAI	13	恶心和呕吐;消化性溃疡;类风湿性关节炎;2型糖尿病性肾病;十二指肠梗阻;急性左心衰竭
450	女	67	A	QS15	0.397586	否	否	是	是	65484.5	死亡	热带假丝酵母菌	尿管相关	2020-08-31 17:35:40	90.5	20.22	22.36	265.66	6.57		HAI	37	乳房恶性肿瘤;心房颤动
451	女	88	B	EJ13	1.97771	否	否	是	是	80005.6	正常	白色念珠菌	尿管相关	2020-10-08 08:42:57	90	8.49	8.69	139.79			HAI	35	感染性发热;重度蛋白质-能量营养不良;脂溢性湿疹;心肌损害;缺铁性贫血;低钾血症;肺炎;中度贫血;老年性痴呆;呼吸性碱中毒;受压区Ⅲ期褥疮;低蛋白血症;泌尿道感染;湿疹;重症肺炎
452	男	24	B	ZC15	3.82044	是	否	是	是	56403.6	正常	腐生葡萄球菌	泌尿道	2021-06-07 11:55:32		13.83	15.58	68.61	0.05		HAI	17	骨盆骨折;泌尿道感染
453	男	30	A	ZJ15	2.52253	是	否	否	是	54240.3	正常	阴沟肠杆菌	尿管相关	2021-06-25 09:19:10	86.4	22.13			0.06		HAI	27	颅底骨折;骨盆骨折
454	女	70	O	FS13	0.661095	否	否	否	否	6992.67	正常	B群链球菌	泌尿道	2021-10-05 15:10:15		13.99	16.78	5.73	0.04		HAI	13	稳定性心绞痛;冠状动脉粥样硬化性心脏病;2型糖尿病伴多个并发症;高血压病3级（极高危）;泌尿道感染;脑动脉粥样硬化;偏头痛;三叉神经病;睡眠障碍;稳定型心绞痛;泌尿系统疾患;2型糖尿病;周身性动脉硬化;大脑动脉粥样硬化;颈椎间盘突出;脂肪肝;高脂血症;鼻窦炎
455	女	83	O	LV13	0.620458	否	否	否	是	36305.4	正常	奇异变形杆菌	泌尿道	2021-12-28 11:40:13		8.7	10.75	2.8	0.14		HAI	23	紧张型头痛;高血压病3级（高危）;2型糖尿病;脑梗死后遗症;抑郁状态;复杂性尿路感染;乏力;消化不良;高血压病3级（极高危）;慢性胃炎;后循环缺血;血管性头痛;肠梗阻;电解质紊乱;帕金森病;颈动脉硬化;高血压病2级（极高危）;周身性动脉硬化;颈椎病;睡眠呼吸暂停低通气综合征;焦虑抑郁状态;睡眠障碍;神经源性膀胱;认知障碍
456	男	88	AB	FK19	3.70241	否	否	否	是	14559.5	正常	粪肠球菌	泌尿道	2022-06-05 10:55:39	83.3	4.45	5.34		1.176		HAI	12	心力衰竭;前列腺增生;冠状动脉粥样硬化性心脏病;便秘;痛风性关节炎;腹泻;慢性胃炎;高血压病3级（极高危）
457	女	28	O	OB23	1.00766	是	否	否	是	13110.4	正常	粪肠球菌	泌尿道	2022-08-19 10:34:17	81.9	16.06	18.49		0.148		HAI	7	先兆临产;胎膜早破;高危妊娠监督;产褥期泌尿系感染;脐带扭转;低钙血症;孕41周;经急症剖宫产术的分娩;单一活产
458	女	38	O	IF25	2.46846	否	否	否	是	54472	正常	假单胞菌属	皮肤和软组织	2016-10-09 10:18:36	89.9	12.34	14.23	137.69			HAI	47	右胫腓骨骨折
459	男	16	A	JJ15	0.574857	是	否	否	否	12465	正常	施氏假单胞菌	皮肤和软组织	2017-05-03 09:00:00	78.5	8.03	10.23	2.02	0.05		HAI	24	右足外伤;切割伤;上肢皮肤感染;趾骨骨折
460	男	0.0739726	O	PU11	1.06576	否	否	否	否	5389	正常	阴沟肠杆菌	皮肤和软组织	2017-05-01 14:30:00		25.7	8.08	0.5	0.12		HAI	10	新生儿肺炎;脓疱疮
461	男	35	A	ID29	1.37344	是	是	是	是	75156	正常	阴沟肠杆菌	皮肤和软组织	2017-06-25 10:08:30	80	7.35	10.27	141.21	0.12		HAI	56	左前臂挤压伤;左前臂挫裂伤;左腕骨折;左拇指外伤;左手多指挤压伤;左前臂外伤;左前臂划伤;左拇指外伤骨折;失血性休克
462	男	40	B	VD19	1.02005	是	否	否	是	47844	正常	阴沟肠杆菌	皮肤和软组织	2017-05-31 11:26:08	68.3	4.29	6.28				HAI	29	左手外伤;左手外伤骨折;手外伤术后
463	男	40	A	VB15	1.1159	是	否	否	否	12776	正常	鲍曼不动杆菌	皮肤和软组织	2017-05-18 14:30:12	76.3		8.25				HAI	15	左拇指外伤;左拇指切割伤
464	男	58	B	IF15	1.39752	是	否	否	否	17748	正常	阴沟肠杆菌	皮肤和软组织	2017-06-24 10:43:55	78.5	5.41	6.89				HAI	9	左手烫伤;左手骨折;左手割伤并肌腱损伤;左食指挤压伤
465	男	14	B	VD19	1.02005	是	否	否	否	11586	正常	表皮葡萄球菌	皮肤和软组织	2017-07-17 14:00:07	59.5	3.96	6.66				HAI	18	右手挤压伤;创伤后伤口感染
466	男	25	O	ID29	1.3384	是	否	否	是	51648	正常	溶血葡萄球菌	皮肤和软组织	2018-03-04 11:39:44	95.6	12.78	14.43	16.18	0.1		HAI	32	闭合性胫骨平台骨折;右胫腓骨骨折;骨软骨瘤;右踝软组织挫伤
467	男	57	O	IC35	1.8421	是	否	否	否	22039	正常	粘质沙雷菌	皮肤和软组织	2018-08-10 12:12:47	79.9	8.53	10.68	5.6			HAI	20	左手外伤;左手指挫裂伤;左手挫裂伤;高血压病
468	男	58	AB	IE13	3.5715	是	是	是	是	118560	正常	粪肠球菌	皮肤和软组织	2018-09-03 16:33:35	92.6	12.65	18.83	99	1.88		HAI	30	多发伤;失血性休克;开放性骨盆骨折;全身多处软组织挫裂伤;创伤性尿道断裂;继发性会阴撕裂;感染性鞘膜积液
469	男	74	B	JV35	0.6116	否	否	否	否	6367	正常	克柔念珠菌	皮肤和软组织	2018-09-02 08:44:56	72.1	6.18		0.5	0.05		HAI	14	足软组织感染;足皮肤感染;冠心病
470	男	32	O	ID29	1.3384	是	否	否	否	47271	正常	施氏假单胞菌	皮肤和软组织	2018-09-26 12:37:52	76.3	12.68	16.85	131.74			HAI	29	左手外伤;左手指挫裂伤;左手多指挤压伤;左小指外伤
471	男	28	B	IF15	1.28394	是	否	否	否	80284	正常	阴沟肠杆菌	皮肤和软组织	2019-01-07 13:57:26	80.3	13.19	16.29	82.32			HAI	42	手套撕脱伤;开放性特指指骨骨折;指骨骨折;开放性指骨骨折;手指指神经损伤,其他的;手指血管损伤,其他的
472	女	62	B	XS23	0.539537	是	否	是	是	49589	正常	施氏假单胞菌	皮肤和软组织	2019-01-19 08:34:24	89.3	19.47	22.51	75.37	0.13		HAI	11	开放性外踝骨折;失血性休克;开放性足损伤;在踝和足水平的多血管损伤;开放性内踝骨折;跖骨骨折;腰椎骨折;多处皮肤破损;肺挫伤
473	男	51	O	ID29	1.21222	是	否	否	否	33546	正常	酵母菌	皮肤和软组织	2019-03-04 11:55:26	76.9	5.56	7.23	48.57			HAI	18	开放性多发性指骨骨折;开放性指骨骨折;创伤性指动脉破裂;创伤性拇指动脉破裂;手指指神经损伤,其他的;拇指指神经损伤;肌腱损伤
474	男	64	A	GR11	1.51538	否	否	是	是	32951	死亡	溶血葡萄球菌	皮肤和软组织	2019-03-05 20:00:00	92.5	13.38	13.99	91.2	1.01		HAI	15	直肠恶性肿瘤
475	男	46	A	IF15	1.28394	是	否	否	否	12362	正常	路邓葡萄球菌	皮肤和软组织	2019-04-22 13:22:02	70.5	4.9	6.94				HAI	15	开放性指骨骨折;手指指神经损伤,其他的
476	女	20	B	JD25	0.947735	否	否	否	否	7131	正常	木糖氧化无色杆菌	皮肤和软组织	2019-05-02 10:09:58	58.7	4.88	8.31				HAI	18	下肢溃疡，不可归类在他处者
477	男	55	B	FK19	3.49022	是	否	否	否	56551	死亡	施氏假单胞菌	皮肤和软组织	2019-06-15 17:37:02	83	12.86	15.52		0.07		HAI	52	足挫伤;跖骨头不全骨折;足软组织感染;轻度认知障碍;被描述为心脏性猝死
478	女	64	O	GB25	4.48272	是	否	是	是	36446	正常	摩根摩根菌摩氏亚种	皮肤和软组织	2019-06-26 15:05:02	90.3	12.9	14.28	141.4			HAI	35	手术后小肠瘘;直肠恶性肿瘤
479	男	32	O	IF13	2.04617	是	否	否	否	45924	正常	曲霉	皮肤和软组织	2019-06-09 10:57:06		79.2	10.56	16.6			HAI	30	肱骨骨折;上肢擦伤;皮肤挫伤
480	女	32	B	GC23	1.08308	是	否	否	否	18051	正常	奇异变形杆菌	皮肤和软组织	2019-08-25 11:10:53	79.1	6.94	8.78	1.3	0.05		HAI	18	直肠息肉;混合痔;融合性网状乳头瘤病;慢性浅表性胃炎;足软组织感染
481	男	37	B	GC25	0.7863	是	否	否	否	12706	正常	奇异变形杆菌	皮肤和软组织	2019-10-14 10:28:17	74.5	7.47	10.03				HAI	15	混合痔
482	男	0.00273973	O	PU13	0.71	否	否	否	否	1685	正常	无乳链球菌	皮肤和软组织	2019-10-20 10:39:42	54.3	4.45	8.19	0.1			HAI	1	高危儿
483	男	32	B	ZC11	5.59	是	是	是	是	61992.7	正常	鲍曼不动杆菌	皮肤和软组织	2019-12-31 10:10:42		93.1	17.65		0.55		HAI	12	胫骨骨折;开放性腓骨骨折;皮肤挫伤;足软组织感染;重度贫血;开放性蛛网膜下腔出血;膀胱结石
484	男	0.00273973	O	PU15	0.569663	否	否	否	否	4721.15	正常	无乳链球菌	皮肤和软组织	2020-01-03 10:40:11	69.9	9.97	15.11	2.5			HAI	4	新生儿轻度窒息
485	男	49	O	IF23	3.05194	是	否	否	否	24229.4	正常	鲍曼不动杆菌	皮肤和软组织	2020-03-14 10:20:39	69.9	9.97	15.11	2.5			HAI	22	开放性特指趾骨骨折;拇趾骨折;软组织风湿;足软组织感染
486	男	55	O	WJ19	2.19919	是	否	否	否	30125.5	正常	产酸克雷伯菌	皮肤和软组织	2020-04-01 08:25:58	73.1	3.72	5.67	20.92	0.05		HAI	37	前臂损伤;上肢损伤;腕和手三度烧伤;高血压2级;细菌性肺炎，其他的
487	男	46	O	DW13	0.438717	否	否	否	否	6525.36	正常	咽峡炎链球菌	皮肤和软组织	2020-07-27 15:44:16	94.8	15.43	16.28				HAI	5	咽喉溃疡;急性会厌炎;咽旁脓肿
488	男	51	O	ID29	1.08722	是	否	否	否	25810.2	正常	粘质沙雷菌	皮肤和软组织	2020-08-15 11:13:48	64.9	2.85	4.4				HAI	22	开放性多发性指骨骨折;指关节脱位;在腕和手水平的其他手指伸肌和肌腱损伤;多个部位烧伤，述及的烧伤至少有一处三度烧伤;手术后切口感染
489	男	61	O	IF13	2.02635	是	否	否	否	36110	正常	粘质沙雷菌	皮肤和软组织	2020-08-31 16:16:03	77.9	10.27	13.17	11.93			HAI	30	开放性桡骨骨折;皮肤裂伤;开放性尺骨桡骨骨折;眼睑和眼周区开放性伤口;2型糖尿病性酮症;创伤后伤口感染，不可归类在他处者
490	女	52	A	VC11	3.22488	是	否	否	是	28358.1	正常	阴沟肠杆菌	皮肤和软组织	2020-10-24 10:22:50	81.4	6.85	9.77		0.24		HAI	18	在膝和踝之间水平的创伤性切断;失血性休克;手术后切口感染;贫血;低蛋白血症;精神分裂症
491	女	38	B	GC23	1.0754	是	否	否	否	13827.8	正常	屎肠球菌	皮肤和软组织	2020-11-11 15:35:44	59.9	3.11	5.18				HAI	15	混合痔;手术后切口感染
492	男	61	O	IG13	1.11967	是	否	否	否	37741.6	正常	蜡样芽胞杆菌	皮肤和软组织	2021-01-19 11:54:37	89.7	12.6	14.06	88.4	0.06		HAI	24	创伤性骨筋膜室综合征;前臂部位的挤压伤;2型糖尿病不伴有并发症;肺纤维化
493	男	0.00273973	AB	PU11	0.910642	否	否	否	否	15844.2	正常	人葡萄球菌人亚种	皮肤和软组织	2021-03-26 10:08:41	65.5	9.75	15.09	41.6	34.82		HAI	13	新生儿鼻塞;新生儿肺炎;新生儿败血症;新生儿高胆红素血症;蚕豆病;新生儿结膜炎和泪囊炎;新生儿贫血;新生儿后天性脑室周围囊肿
494	男	29	B	WJ19	2.19919	否	否	否	否	19129.7	正常	粪肠球菌	皮肤和软组织	2021-05-28 08:47:37		10.38	12.39	2.4	0.02		HAI	25	多个部位烧伤;多个部位烧伤，述及的烧伤至少有一处三度烧伤
495	男	56	AB	IF23	3.05194	是	否	否	是	57599.6	正常	阴沟肠杆菌	皮肤和软组织	2021-08-12 09:42:43	70.9	9.24	13.2		0.05		HAI	27	胫骨骨折;开放性胫骨骨折;腓骨骨折;面部软组织挫伤;大腿神经损伤;高脂血症;软组织感染
496	男	15	O	GD13	1.17764	否	否	否	否	7787.95	正常	奇异变形杆菌	皮肤和软组织	2021-09-27 14:37:57	86.6	18.8	21.72	299.5	0.87		HAI	13	急性阑尾炎;局限性腹膜炎;急性阑尾炎伴腹腔脓肿
497	女	47	A	GC23	0.98888	是	否	否	否	10206.4	正常	摩根摩根菌摩氏亚种	皮肤和软组织	2022-06-08 14:14:21	65.6	3.73	5.67		0.021		HAI	12	混合痔;贫血;手术后切口感染
498	男	74	B	BR23	0.935422	否	否	否	否	17835.3	正常	鲍曼不动杆菌	皮肤和软组织	2022-07-30 09:06:31		8.44	9.51	1	0.61		HAI	16	后循环缺血;眩晕;冠状动脉性心脏病;脑动脉狭窄;高血压2级;腰椎间盘突出伴神经根病;焦虑状态;睡眠障碍;颈动脉硬化;下肢动脉粥样硬化;菌血症;上肢血栓性静脉炎
499	女	48	A	IF13	1.70034	是	否	否	否	62285.5	正常	阴沟肠杆菌	皮肤和软组织	2022-09-30 13:23:48	88.4	11.81	13.37		0.018		HAI	60	开放性尺骨桡骨骨干骨折;腕掌关节脱位;尺骨冠突骨折;软组织感染
500	女	59	O	WJ19	2.71887	是	否	否	否	33463.4	正常	阴沟肠杆菌	皮肤和软组织	2022-09-20 11:39:00	59.2	4.04	7	11.3			HAI	43	腕和手烧伤;高血压病2级（中危）;创伤后伤口感染
501	男	43	B	LD15	1.35564	否	否	是	是	55165	正常	粪肠球菌	深部切口	2017-04-14 11:40:11	74.8	9.32	10.65		1.53		HAI	63	直肠癌;输尿管结石
502	男	26	O	FE31	4.82319	是	是	是	是	63615	正常	表皮葡萄球菌	深部切口	2017-05-27 15:56:47	93.1	22.12	27.49				HAI	41	腹腔内出血;脾动脉瘤;失血性休克;大网膜炎
503	男	20	B	IG15	0.717972	是	否	否	否	9746	正常	表皮葡萄球菌	深部切口	2017-05-21 08:42:09	66.8	4.35	6.5				HAI	25	右中指皮肤软组织挫裂伤;右中指外伤
504	男	73	AB	GJ13	2.82472	是	否	否	是	6990	正常	表皮葡萄球菌	深部切口	2017-05-07 14:23:37	53.6	3.04	5.68				HAI	11	疝补片排斥反应;腹壁窦道
505	男	42	AB	VB15	1.1159	是	否	否	否	24940	正常	表皮葡萄球菌	深部切口	2017-07-07 10:56:32	56.9	2.58	4.53	23.26	0.05		HAI	45	跟骨骨折;慢性骨髓炎
506	男	42	AB	IF15	1.39752	是	否	否	否	15660	正常	阴沟肠杆菌	深部切口	2017-09-24 14:58:42	67.2	3.85	5.73				HAI	17	左手骨折;左手外伤;开放性指骨骨折;手开放性外伤累及肌腱;指神经损伤;创伤性指动脉破裂;手指皮肤裂伤;陈旧性指骨骨折;高血压病;高血压病（长期用药）
507	男	39	O	JJ15	0.5645	是	否	否	否	12277	正常	表皮葡萄球菌	深部切口	2018-11-05 11:43:39	49.8	3.34	6.72	1.1			HAI	20	腹痛;背部肿物;背部良性肿瘤;腰部脂肪堆积;慢性胃炎
508	女	65	O	GB23	5.31464	是	否	是	是	59948	正常	粪肠球菌	深部切口	2019-01-07 14:31:36	76.5	9.16	11.96		0.22		HAI	23	直肠肿瘤;直肠恶性肿瘤;直肠息肉;糖尿病不伴有并发症，其他特指的;手术后切口感染
509	女	40	O	GC33	2.20686	是	否	否	否	27142	正常	光滑念珠菌	深部切口	2019-07-13 12:17:20	88.9	9.18	11.59	58.5	0.51		HAI	24	肠梗阻;腹膜粘连伴肠梗阻;手术后切口感染
510	男	53	B	IC35	1.79967	是	否	否	否	18526	正常	阴沟肠杆菌溶解亚种	深部切口	2019-08-19 09:16:14	66.9	5.03	7.52	0.5	0.05		HAI	31	髌骨骨折
511	男	41	B	IF25	2.18245	是	否	否	是	40490.9	正常	鲁氏不动杆菌	深部切口	2020-01-15 11:22:46	74.8	9.13	12.22		0.05		HAI	21	跟骨骨折
512	男	53	O	FF23	2.78234	是	否	否	否	30515.7	正常	施氏假单胞菌	深部切口	2020-09-03 08:36:38	77.6	6.19	7.97				HAI	37	拇指创伤性切断(完全)(部分);创伤后伤口感染，不可归类在他处者
513	男	45	O	IF13	2.02635	是	否	否	否	29917.2	正常	粪肠球菌	深部切口	2021-03-15 11:54:33	64.2	5.35	8.33	5.8			HAI	24	开放性掌骨骨折
514	男	58	O	FF35	1.51909	是	否	否	否	20845.4	正常	停乳链球菌似马亚种	深部切口	2021-05-10 10:25:55	90.3	11.04	12.24		0.05		HAI	21	下肢静脉曲张;大隐静脉曲张;高血压
515	男	32	A	GB11	7.31728	是	否	否	是	64873.6	正常	白色假丝酵母菌	深部切口	2022-04-14 10:35:41	85.3	24.22	16.46		0.351		HAI	32	上消化道穿孔;弥漫性腹膜炎;幽门梗阻;腹腔粘连;胰瘘;梗阻性黄疸
516	女	49	O	GB11	7.31728	是	否	是	是	77691.4	正常	阴沟肠杆菌	深部切口	2022-08-02 14:39:33	88.9	16.93	19.09	51.9	0.094		HAI	30	急性上消化道出血;胃肿瘤;中度贫血;手术后胃瘘;甲状腺功能亢进症;十二指肠残端瘘;低色素性贫血;甲亢性肝损害
517	女	33	A	HV11	1.27199	否	否	否	否	6629	正常	无	无	2016-06-22 10:29:03							Non-infection	2	急性肝功能衰竭;肝性脑病;自身免疫性肝硬化;低蛋白血症;肝硬化失代偿期;
518	女	32	O	OB19	1.11181	否	否	否	否	6265	正常	无	无	2016-06-26 09:33:30							Non-infection	6	绝育;一活女婴;女性盆腔粘连;试产失败后剖宫产;脐带绕颈;轻度贫血;疤痕子宫;
519	女	25	O	OC15	0.536851	否	否	否	否	3738	正常	无	无	2016-06-24 10:32:20							Non-infection	4	胎膜早破;急产;分娩时Ⅰ度会阴裂伤;头位顺产;妊娠合并轻度贫血;一活女婴;疤痕子宫;
520	女	21	AB	OD35	0.271578	否	否	否	否	2032	正常	无	无	2016-06-23 10:16:29							Non-infection	3	稽留流产;先兆流产;
521	女	19	A	IS39	0.637176	否	否	否	否	2410	正常	无	无	2016-06-26 09:43:35							Non-infection	6	肱骨骨折;左肱骨髁上骨折;
522	女	50	A	QT19	0.671416	否	否	否	否	4163	正常	无	无	2016-06-30 10:13:29							Non-infection	10	皮肤变应性血管炎;丹毒;
523	女	0.0493151	O	PU11	1.11582	否	否	否	否	3116	正常	无	无	2016-06-23 11:02:21							Non-infection	2	胃肠功能紊乱;腹胀查因;
524	男	20	AB	IH23	1.3074	否	否	否	否	4993	正常	无	无	2016-06-23 09:23:05							Non-infection	2	急性酒精中毒;多处刀砍伤;全身多处刀砍伤;左上臂外伤;
525	女	18	O	OC13	0.608017	否	否	否	否	3428	正常	无	无	2016-06-24 10:43:01							Non-infection	3	一活男婴;羊水过少;产程和分娩并发在羊水中伴胎粪;胎盘粘连伴出血;头位顺产;新生儿窒息;提前自然临产伴足月产;
526	女	31	O	OR15	0.465147	否	否	否	否	2968	正常	无	无	2016-06-23 11:33:33							Non-infection	2	一活女婴;产程和分娩并发在羊水中伴胎粪;脐带绕颈;头位顺产;提前自然临产伴足月产;
527	女	27	O	OE15	1.08239	否	否	否	是	7608	正常	无	无	2016-06-26 11:57:12							Non-infection	5	失血性贫血;输卵管妊娠流产;
528	男	0.00273973	B	PU11	1.11582	否	是	否	否	9344	正常	无	无	2016-06-24 15:52:18							Non-infection	3	新生儿窒息;新生儿缺氧缺血性脑病;新生儿多器官功能损害;代谢性酸中毒;
529	女	26	O	OC15	0.536851	否	否	否	否	3697	正常	无	无	2016-06-24 09:34:51							Non-infection	3	一活男婴;脐带绕颈;分娩时Ⅰ度会阴裂伤;头位顺产;妊娠合并轻度贫血;提前自然临产伴足月产;
530	女	26	A	OC15	0.536851	否	否	否	否	1987	正常	无	无	2016-06-24 10:49:40							Non-infection	3	一活男婴;分娩时Ⅰ度会阴裂伤;头位顺产;
531	女	4	O	DE20	0.898807	否	否	否	否	2972	正常	无	无	2016-06-28 15:06:38							Non-infection	7	慢性扁桃体炎;腺样体肥大;变应性鼻炎;
532	女	25	B	IH35	0.671357	否	否	否	是	5533	正常	无	无	2016-06-25 09:36:00							Non-infection	4	左股骨颈骨折术后;
533	女	31	B	LW19	0.451719	否	否	否	否	2181	正常	无	无	2016-06-26 12:50:26							Non-infection	5	左输尿管上段结石;中孕;左输尿管结石;
534	女	0.00821918	O	PU11	1.11582	否	否	否	否	3295	正常	无	无	2016-06-25 15:37:09							Non-infection	4	新生儿高胆红素血症;
535	女	25	O	OZ15	0.339466	否	否	否	否	1363	正常	无	无	2016-06-28 10:49:06							Non-infection	7	妊娠剧吐;
536	女	27	A	OD35	0.271578	否	否	否	否	1683	正常	无	无	2016-06-26 14:43:11							Non-infection	5	早孕（药流）;稽留流产;
537	女	0.00273973	A	PT13	1.70256	否	否	否	否	6129	正常	无	无	2016-06-27 11:02:45							Non-infection	6	小于胎龄儿;
538	女	54	AB	IH35	0.671357	否	否	否	否	5061	正常	无	无	2016-06-28 10:15:02							Non-infection	7	髌骨骨折术后;
539	男	40	O	DD29	1.10134	否	否	否	否	9103	正常	无	无	2016-06-28 11:35:37							Non-infection	7	鼻中隔偏曲;慢性肥厚性鼻炎;
540	男	49	AB	JJ15	0.586945	否	否	否	否	1635	正常	无	无	2016-06-26 15:48:38							Non-infection	5	耳部肿物;耳廓肿物;
541	女	22	O	IU25	0.647851	否	否	否	否	4585	正常	无	无	2016-06-24 14:00:00							Non-infection	3	胸椎骨折;
542	女	47	O	JB19	0.792756	否	否	否	否	4034	正常	无	无	2016-06-30 08:58:12							Non-infection	9	慢性乳腺炎;乳腺增生;乳房肿块;
543	女	25	AB	OB21	1.15305	否	否	否	否	5611	正常	无	无	2016-06-29 09:31:38							Non-infection	8	一活男婴;羊水过少;剖宫产后;失血性贫血;妊娠合并绒毛膜羊膜炎;
544	男	0.00273973	A	PU13	0.840407	否	否	否	否	4802	正常	无	无	2016-06-25 15:04:59							Non-infection	4	高危儿;
545	男	39	A	DW15	0.508463	否	否	否	否	6189	正常	无	无	2016-06-26 09:49:16							Non-infection	5	慢性喉炎;声带息肉;
546	女	29	AB	OD35	0.271578	否	否	否	否	1948	正常	无	无	2016-06-25 09:00:00							Non-infection	4	稽留流产;
547	女	22	B	OD35	0.271578	否	否	否	否	1832	正常	无	无	2016-06-25 09:00:00							Non-infection	4	稽留流产;
548	女	23	O	OU17	0.195057	否	否	否	否	842	正常	无	无	2016-06-23 10:06:29							Non-infection	2	妊娠合并轻度贫血;先兆临产;
549	女	22	A	OC11	0.635765	否	否	否	否	3133	正常	无	无	2016-06-25 09:46:27							Non-infection	4	一活男婴;头位顺产;妊娠合并绒毛膜羊膜炎;Ⅲ度羊水混浊;临产;
550	男	47	A	VC15	0.886134	否	否	否	否	5218	正常	无	无	2016-06-29 10:38:39							Non-infection	8	右手外伤;
551	女	33	O	OB25	1.02328	否	否	否	否	6401	正常	无	无	2016-06-27 10:17:48							Non-infection	6	一活女婴;剖宫产后;疤痕子宫;失血性贫血;手术后盆腔粘连;
552	男	19	A	EZ15	0.745301	否	否	否	否	3030	正常	无	无	2016-06-26 14:00:00							Non-infection	5	肺挫伤;
553	男	0.00273973	A	PU13	0.840407	否	否	否	否	3372	正常	无	无	2016-06-24 14:22:02							Non-infection	3	高危儿;
554	女	26	O	OC15	0.536851	否	否	否	否	2481	正常	无	无	2016-06-25 09:51:11							Non-infection	4	一活男婴;妊娠期糖尿病;脐带绕颈;头位顺产;α型地中海贫血;临产;
555	女	18	B	OE15	1.08239	否	否	否	否	10832	正常	无	无	2016-06-28 11:49:36							Non-infection	7	女性盆腔粘连;输卵管妊娠;失血性休克;失血性贫血;输卵管卵巢囊肿;输卵管妊娠破裂;
556	男	17	O	GZ15	0.482711	否	否	否	否	3827	正常	无	无	2016-06-25 11:18:03							Non-infection	3	不完全性肠梗阻;手术后肠梗阻;
557	女	28	AB	OC15	0.536851	否	否	否	否	4224	正常	无	无	2016-06-25 08:51:14							Non-infection	3	一活男婴;头位顺产;疤痕子宫;
558	女	27	O	OC15	0.536851	否	否	否	否	3096	正常	无	无	2016-06-25 09:26:44							Non-infection	3	一活男婴;分娩时Ⅰ度会阴裂伤;头位顺产;妊娠合并轻度贫血;先兆临产;
559	女	25	O	OC15	0.536851	否	否	否	否	3626	正常	无	无	2016-06-26 11:10:10							Non-infection	4	一活女婴;头位顺产;先兆临产;
560	女	30	A	OR15	0.465147	否	否	否	否	3999	正常	无	无	2016-06-25 10:42:04							Non-infection	3	一活男婴;胎膜早破;头位顺产;妊娠合并轻度贫血;
561	男	66	A	BR23	1.07859	否	否	否	否	4798	正常	无	无	2016-06-27 15:13:20							Non-infection	5	频发性房性早搏;颈动脉硬化;高血压3级 极高危组;椎基底动脉供血不足;老年性心脏瓣膜病;头晕查因？;
562	男	66	O	DS19	0.609429	否	否	否	否	2114	正常	无	无	2016-06-23 15:01:17							Non-infection	1	单侧感音神经性耳聋;突发性耳聋;
563	男	46	A	GC25	0.843501	否	否	否	是	6725	正常	无	无	2016-06-27 13:24:24							Non-infection	5	混合痔;
564	男	31	A	LJ15	0.501801	否	否	否	否	3342	正常	无	无	2016-06-25 12:40:21							Non-infection	3	出血性膀胱炎;取除输尿管支架管;
565	男	48	O	LJ15	0.501801	否	否	否	否	2230	正常	无	无	2016-06-24 11:13:35							Non-infection	2	出血性膀胱炎;右输尿管结石术后;
566	女	26	A	OR15	0.465147	否	否	否	否	2962	正常	无	无	2016-06-26 09:51:53							Non-infection	4	一活女婴;头位顺产;先兆临产;
567	女	32	AB	OC15	0.536851	否	否	否	否	3054	正常	无	无	2016-06-25 09:18:45							Non-infection	3	一活男婴;分娩时Ⅰ度会阴裂伤;头位顺产;妊娠合并轻度贫血;胎盘粘连不伴出血;
568	男	4	A	DC10	1.07943	否	否	否	否	9259	正常	无	无	2016-06-30 10:25:31							Non-infection	6	腺样体肥大;分泌性中耳炎;过敏性鼻炎;
569	女	25	O	OC15	0.536851	否	否	否	否	3248	正常	无	无	2016-06-26 10:07:41							Non-infection	4	一活女婴;分娩时Ⅰ度会阴裂伤;头位顺产;先兆临产;
570	女	37	O	OZ15	0.339466	否	否	否	否	2272	正常	无	无	2016-06-26 09:24:34							Non-infection	4	一活女婴;头位顺产;妊娠合并轻度贫血;先兆临产;
571	女	4	O	GE10	0.629679	否	否	否	否	2498	正常	无	无	2016-06-26 08:56:49							Non-infection	4	左侧腹股沟斜疝;
572	男	28	B	LW19	0.451719	否	否	否	否	1209	正常	无	无	2016-06-23 12:25:48							Non-infection	1	右输尿管下段结石;
573	女	32	A	KD29	1.30809	否	否	否	否	18024	正常	无	无	2016-06-26 10:36:24							Non-infection	4	甲状腺腺瘤;甲状腺肿物;
574	男	0.0164384	O	PU11	1.11582	否	否	否	否	3132	正常	无	无	2016-06-26 16:13:34							Non-infection	4	新生儿高胆红素血症;
575	女	29	B	OB23	1.08755	否	否	否	否	6514	正常	无	无	2016-06-28 09:44:40							Non-infection	6	一活女婴;双胎妊娠;妊娠合并低体重儿;妊娠合并轻度贫血;剖宫产后;
576	男	43	A	FE33	3.2526	否	否	否	否	10035	正常	无	无	2016-06-28 12:26:16							Non-infection	6	左前臂挫裂伤;左前臂挫伤;左前臂外伤;左前臂划伤;左前臂切割伤;左前臂挤压伤;左前臂割伤;
577	男	45	O	CB39	0.72341	否	否	否	否	6605	正常	无	无	2016-06-29 09:52:22							Non-infection	3	老年性白内障;
578	女	27	A	OS25	0.303593	否	否	否	否	941	正常	无	无	2016-06-25 08:30:00							Non-infection	3	先兆流产;
579	女	35	AB	OB25	1.02328	否	否	否	否	6892	正常	无	无	2016-06-30 10:01:56							Non-infection	8	一活男婴;妊娠合并盆腔粘连;脐带绕颈;妊娠合并轻度贫血;疤痕子宫;【剖宫产术后;
580	男	19	B	IG15	0.729635	否	否	否	否	4926	正常	无	无	2016-06-25 10:44:24							Non-infection	3	右前臂划伤;右前臂挫裂伤;右前臂外伤;右腕切割伤;
581	男	26	A	CS13	0.538553	否	否	否	否	2814	正常	无	无	2016-06-26 10:18:16							Non-infection	4	左眼眶骨折?;左眼钝挫伤;全身多处软组织挫伤;慢性筛窦炎;双眼挫伤;
582	男	33	AB	IG15	0.729635	否	否	否	否	5061	正常	无	无	2016-06-27 10:51:32							Non-infection	5	左腕软组织损伤;左腕摔伤;左腕割伤;
583	男	47	O	BR25	0.771384	否	否	否	是	5663	正常	无	无	2016-06-24 12:00:00							Non-infection	2	大面积脑梗死;全身多处挫擦伤;
584	女	79	A	FT23	0.752027	否	否	否	否	4214	正常	无	无	2016-06-26 09:42:05							Non-infection	4	脂肪肝;胆总管结石;高脂血症;高尿酸血症;双肾小结石;高血压3级 极高危组;2型糖尿病;冠状动脉粥样硬化性心脏病;心功能Ⅰ级;不稳定型心绞痛;
585	女	27	O	OZ15	0.339466	否	否	否	否	3044	正常	无	无	2016-06-26 09:22:14							Non-infection	4	一活女婴;过期妊娠;头位顺产;
586	男	24	B	LW19	0.451719	否	否	否	否	3421	正常	无	无	2016-06-25 11:55:28							Non-infection	3	左输尿管下段结石;
587	女	28	O	OE15	1.08239	否	否	否	是	8116	正常	无	无	2016-06-29 10:34:57							Non-infection	7	输卵管妊娠;失血性贫血;
588	男	43	B	GD25	1.05472	否	否	否	否	11222	正常	无	无	2016-06-29 09:06:30							Non-infection	7	急性阑尾炎;
589	男	16	A	IF20	1.87058	否	否	否	否	7093	正常	无	无	2016-06-24 09:59:37							Non-infection	2	足趾挤压伤;
590	女	27	B	OC15	0.536851	否	否	否	否	3884	正常	无	无	2016-06-27 10:00:17							Non-infection	5	分娩时Ⅰ度会阴裂伤;头位顺产;一活男婴;先兆临产;
591	男	27	A	GB33	2.50397	否	否	否	否	5032	正常	无	无	2016-06-28 08:42:45							Non-infection	6	贲门息肉;慢性浅表性胃炎;
592	女	26	B	OC15	0.536851	否	否	否	否	3106	正常	无	无	2016-06-26 10:51:34							Non-infection	4	一活女婴;小耳畸形;分娩时Ⅰ度会阴裂伤;头位顺产;先兆临产;
593	女	30	A	OC15	0.536851	否	否	否	否	3601	正常	无	无	2016-06-26 10:39:58							Non-infection	4	一活女婴;分娩时Ⅰ度会阴裂伤;头位顺产;
594	女	36	A	OE15	1.08239	否	否	否	是	10436	正常	无	无	2016-06-28 11:14:43							Non-infection	6	输卵管妊娠;子宫肌瘤;
595	女	30	B	OB25	1.02328	否	否	否	否	6109	正常	无	无	2016-06-28 09:41:49							Non-infection	6	一活男婴;妊娠合并盆腔粘连;脐带绕颈;妊娠合并轻度贫血;剖宫产后;疤痕子宫;
596	女	27	B	JB19	0.792756	否	否	否	否	16113	正常	无	无	2016-06-26 10:38:23							Non-infection	3	乳腺纤维瘤;
597	女	59	O	JJ15	0.586945	否	否	否	否	7608	正常	无	无	2016-06-27 11:10:29							Non-infection	5	左肘部外伤;
598	女	29	B	OS25	0.303593	否	否	否	否	971	正常	无	无	2016-06-28 16:24:00							Non-infection	6	先兆流产;
599	女	28	B	IG13	1.02743	否	否	否	否	11705	正常	无	无	2016-06-30 10:07:55							Non-infection	8	右前臂切割伤;左拇指挫裂伤;右前臂割伤;
600	女	26	O	OD35	0.271578	否	否	否	否	1608	正常	无	无	2016-06-26 14:41:04							Non-infection	4	稽留流产;盆腔包块性质待查;
601	男	23	A	GU15	0.422397	否	否	否	否	2636	正常	无	无	2016-06-26 10:07:41							Non-infection	4	急性胃炎;
602	女	31	O	OC15	0.536851	否	否	否	否	2184	正常	无	无	2016-06-25 10:48:23							Non-infection	3	一活男婴;分娩时Ⅰ度会阴裂伤;头位顺产;临产;
603	男	24	O	VJ15	0.934505	否	否	否	否	2432	正常	无	无	2016-06-26 09:13:53							Non-infection	3	右手皮肤裂伤;右手外伤;
604	女	0.00273973	O	PU13	0.840407	否	否	否	否	4681	正常	无	无	2016-06-27 11:14:48							Non-infection	4	高危儿;
605	女	25	A	OC15	0.536851	否	否	否	否	3580	正常	无	无	2016-06-27 10:32:58							Non-infection	4	一活男婴;头位顺产;先兆临产;
606	女	24	B	OD35	0.271578	否	否	否	否	2106	正常	无	无	2016-06-26 10:00:37							Non-infection	3	稽留流产;
607	女	33	B	OS19	0.566442	否	否	否	否	2131	正常	无	无	2016-06-26 09:42:57							Non-infection	3	顺产后;一活男婴;
608	女	24	AB	OC15	0.536851	否	否	否	否	3164	正常	无	无	2016-06-26 11:35:00							Non-infection	3	一活男婴;分娩时Ⅰ度会阴裂伤;头位顺产;临产;
609	女	26	B	OB25	1.02328	否	否	否	否	5528	正常	无	无	2016-06-29 10:15:55							Non-infection	6	一活女婴;脐带绕颈;剖宫产后;临产;
610	女	33	B	RU14	0.713771	否	否	是	否	448	正常	无	无	2016-06-24 09:00:00							Non-infection	1	右乳癌根治术后;
611	女	44	A	RV19	2.98014	否	否	是	否	8858	正常	无	无	2016-06-29 09:55:52							Non-infection	5	乙状结肠恶性肿瘤;
612	女	40	A	RU14	0.713771	否	否	否	否	5428	正常	无	无	2016-06-26 14:47:58							Non-infection	3	右乳癌根治术后;
613	女	47	B	RV19	2.98014	否	否	是	否	4892	正常	无	无	2016-06-27 10:00:00							Non-infection	4	手术后切口血肿;右乳癌根治术后;
614	女	22	A	OD35	0.271578	否	否	否	否	1295	正常	无	无	2016-06-27 10:12:04							Non-infection	4	稽留流产;
615	女	24	O	QT19	0.671416	否	否	否	否	9493	正常	无	无	2016-06-29 09:05:25							Non-infection	6	特发性血小板减少性紫癜;失血性贫血;
616	男	34	O	LK19	1.26899	否	否	否	否	5925	正常	无	无	2016-06-29 12:43:10							Non-infection	5	左侧输尿管上段结石并扩张;左侧输尿管结石;
617	女	25	O	OJ15	0.391912	否	否	否	是	2061	正常	无	无	2016-06-27 09:49:09							Non-infection	4	头位顺产;死胎;胎儿畸形;晚期引产;
618	女	0.00273973	B	PT13	1.70256	否	否	否	否	5044	正常	无	无	2016-06-28 11:15:38							Non-infection	5	小于胎龄儿;
619	女	41	O	OB23	1.08755	否	否	否	否	5250	正常	无	无	2016-06-29 09:44:28							Non-infection	6	一活男婴;剖宫产后;臀位;胎盘粘连不伴出血;
620	男	35	A	IH35	0.671357	否	否	否	否	3412	正常	无	无	2016-06-29 14:02:17							Non-infection	6	左桡骨骨折术后;
621	女	21	B	OC11	0.635765	否	否	否	否	3233	正常	无	无	2016-06-27 10:06:25							Non-infection	4	一活女婴;头位顺产;妊娠合并绒毛膜羊膜炎;早产;
622	女	22	O	QJ13	1.83066	否	否	否	否	16461	正常	无	无	2016-06-28 08:39:23							Non-infection	5	缺铁性贫血;α型地中海贫血;特发性血小板减少性紫癜;贫血查因;
623	女	24	A	OE15	1.08239	否	否	否	是	6254	正常	无	无	2016-06-30 10:52:09							Non-infection	7	输卵管妊娠破裂;失血性贫血;
624	男	31	O	GJ15	1.17675	否	否	否	否	3147	正常	无	无	2016-06-24 11:03:59							Non-infection	1	食道异物;
625	女	31	O	ND13	1.31438	否	否	否	是	11718	正常	无	无	2016-06-28 14:48:20							Non-infection	5	急性失血性贫血;失血性休克;卵巢黄体破裂;腹痛查因：;
626	男	33	B	IS15	0.546706	否	否	否	否	4118	正常	无	无	2016-06-28 11:55:53							Non-infection	5	骶骨畸形;肾结石;左桡骨小头骨折;韧带钙化;左桡骨骨折;
627	男	25	B	IG13	1.02743	否	否	否	否	4932	正常	无	无	2016-06-25 11:28:41							Non-infection	2	玻璃割伤;手术后声带麻痹;
628	女	32	A	OB25	1.02328	否	否	否	否	5094	正常	无	无	2016-06-30 10:38:21							Non-infection	7	一活女婴;女性盆腔粘连;脐带扭转;轻度贫血;疤痕子宫;妊娠伴有剖宫产史;
629	女	51	O	QS15	0.30323	否	否	否	否	4680	正常	无	无	2016-06-27 07:59:10							Non-infection	4	再生障碍性贫血;急性支气管炎;
630	女	34	O	OS25	0.303593	否	否	否	否	1830	正常	无	无	2016-06-30 11:10:24							Non-infection	7	先兆流产;
631	女	24	B	OD35	0.271578	否	否	否	否	1765	正常	无	无	2016-06-26 11:18:55							Non-infection	3	稽留流产;
632	男	3	O	BY15	0.688502	否	否	否	否	3822	正常	无	无	2016-06-27 10:00:00							Non-infection	4	颜面部皮肤挫裂伤;额骨骨折;创伤性硬膜外血肿;
633	男	70	A	HU15	0.544707	否	否	否	否	3720	正常	无	无	2016-06-26 10:49:10							Non-infection	2	胆囊结石伴急性胆囊炎;
634	男	27	O	BY15	0.688502	否	否	否	否	4927	正常	无	无	2016-06-29 08:00:00							Non-infection	5	脑挫裂伤;创伤性硬膜下血肿;
635	女	23	O	OC11	0.635765	否	否	否	否	2809	正常	无	无	2016-06-28 09:15:21							Non-infection	4	一活女婴;分娩时Ⅰ度会阴裂伤;头位顺产;足月小样低体重儿;妊娠合并绒毛膜羊膜炎;临产;
636	男	30	A	IC35	1.92702	否	否	否	否	13333	正常	无	无	2016-06-01 11:06:54							Non-infection	19	右外踝骨折;右踝部皮肤软组织挫伤;右小腿挫裂伤;
637	男	38	O	IF25	2.46846	否	否	否	是	41717	正常	无	无	2016-06-07 09:56:35							Non-infection	24	左股骨颈骨折;
638	女	39	A	IB15	5.81888	否	否	否	是	14177	正常	无	无	2016-06-06 15:36:21							Non-infection	22	腰椎间盘突出;腰椎间盘突出症;
639	男	45	B	IC35	1.92702	否	否	否	是	31752	正常	无	无	2016-06-07 15:18:08							Non-infection	23	髌骨骨折;内踝骨折;全身多处皮肤擦伤;右髌骨骨折;
640	男	35	B	IF25	2.46846	否	否	否	是	22494	正常	无	无	2016-06-07 14:26:26							Non-infection	23	右髌骨骨折;下颌皮肤裂伤;跖骨骨折;
641	男	28	A	JJ15	0.586945	否	否	否	否	10122	正常	无	无	2016-06-12 08:56:00							Non-infection	27	全身多处软组织挫裂伤;多处皮肤软组织挫擦伤;
642	男	44	O	IH35	0.671357	否	否	否	否	7130	正常	无	无	2016-06-12 09:35:00							Non-infection	25	取除内固定装置;取除骨折内固定装置;左足骨折术后;
643	女	34	B	IB15	5.81888	否	否	否	是	41018	正常	无	无	2016-06-05 10:43:00							Non-infection	18	腰椎间盘突出;腰椎间盘突出症;
644	女	24	O	IF25	2.46846	否	否	否	是	50722	正常	无	无	2016-06-28 15:07:58							Non-infection	38	股骨干骨折;股骨干闭合性骨折;
645	男	23	B	IE15	2.14689	否	否	否	是	42449	正常	无	无	2016-06-04 11:15:03							Non-infection	14	腰椎骨折;
646	女	24	A	IH25	0.788404	否	否	否	否	5854	正常	无	无	2016-06-08 11:40:58							Non-infection	16	右足皮肤裂伤;跖骨骨折;
647	男	42	B	BR15	1.78851	否	否	否	是	17812	正常	无	无	2016-06-04 09:00:00							Non-infection	10	脑出血;基底节出血;
648	男	49	O	VB15	1.13068	否	否	否	否	8359	正常	无	无	2016-06-03 15:34:14							Non-infection	9	右手外伤;
649	男	42	B	CB39	0.72341	否	否	否	否	6193	正常	无	无	2016-06-02 09:35:00							Non-infection	4	并发性白内障;视网膜色素变性;人工晶体植入术后;
650	男	37	O	GC25	0.843501	否	否	否	否	9103	正常	无	无	2016-06-05 11:47:28							Non-infection	11	混合痔;肛瘘;
651	女	27	A	OZ13	0.431564	否	否	否	否	2216	正常	无	无	2016-06-02 17:12:03							Non-infection	8	先兆流产;妊娠剧吐;
652	男	44	O	HD35	1.61673	否	否	否	是	15257	正常	无	无	2016-06-06 11:30:32							Non-infection	12	胆囊结石伴急性胆囊炎;
653	男	47	O	IS39	0.637176	否	否	否	否	4803	正常	无	无	2016-06-08 10:47:38							Non-infection	14	右外踝骨折;高血压;头面部软组织挫伤;下肢挤压伤;
654	女	81	A	IU25	0.647851	否	否	否	否	3052	正常	无	无	2016-06-02 09:00:00							Non-infection	8	骨质疏松;腰椎骨折;
655	女	20	A	OZ15	0.339466	否	否	否	否	2542	正常	无	无	2016-06-06 11:48:00							Non-infection	12	妊娠剧吐;
656	男	21	B	VD19	1.01552	否	否	否	否	12746	正常	无	无	2016-06-15 11:53:14							Non-infection	21	左手外伤;
657	女	0.00273973	O	PR29	5.7053	否	否	否	否	9184	正常	无	无	2016-06-02 14:27:32							Non-infection	7	低出生体重儿;新生儿呼吸窘迫综合征;早产儿;
658	女	31	O	OB25	1.02328	否	否	否	否	6236	正常	无	无	2016-06-02 11:04:28							Non-infection	7	妊娠合并盆腔粘连;脐带绕颈;妊娠合并地中海贫血;一活男婴;疤痕子宫;【剖宫产术后;妊娠 39周疤痕子宫;
659	女	39	O	GB25	4.73274	否	否	否	是	45821	正常	无	无	2016-06-13 14:28:36							Non-infection	18	乙状结肠肿瘤;急性胃肠炎？;
660	女	19	AB	OB25	1.02328	否	否	否	否	5463	正常	无	无	2016-06-02 10:44:49							Non-infection	7	一活男婴;头盆不称;失血性贫血;【剖宫产术后;妊娠合并巨大儿;
661	男	34	B	FM11	4.92028	否	是	是	是	62920	正常	无	无	2016-06-01 15:37:47							Non-infection	6	心功能Ⅳ级;冠状动脉支架植入后状态;急性心肌梗死;冠状动脉粥样硬化性心脏病;肾功能不全;
662	男	8	AB	GD25	1.05472	否	否	否	否	5380	正常	无	无	2016-06-01 11:49:00							Non-infection	6	急性阑尾炎;
663	男	25	B	IF15	1.42054	否	否	否	否	12484	正常	无	无	2016-06-03 15:41:36							Non-infection	8	左锁骨骨折;
664	女	31	A	OB25	1.02328	否	否	否	否	6537	正常	无	无	2016-06-02 11:16:36							Non-infection	7	一活男婴;G6PD缺陷;妊娠合并盆腔粘连;疤痕子宫;失血性贫血;【剖宫产术后;新生儿脐带绕颈;妊娠 39 周疤痕子宫;
665	女	43	A	IU25	0.647851	否	否	否	否	4836	正常	无	无	2016-06-07 10:32:22							Non-infection	12	系统性红斑狼疮;腰椎骨折;右肾结石;
666	男	53	B	GD25	1.05472	否	否	否	否	9152	正常	无	无	2016-06-01 11:40:00							Non-infection	6	急性阑尾炎;
667	女	28	B	OB19	1.11181	否	否	否	否	7000	正常	无	无	2016-06-02 11:32:05							Non-infection	7	一活男婴;妊娠合并盆腔粘连;输卵管绝育;疤痕子宫;【剖宫产术后;
668	女	38	A	GC25	0.843501	否	否	否	否	7904	正常	无	无	2016-06-05 14:09:47							Non-infection	10	混合痔;
669	女	37	O	IZ15	0.569827	否	否	否	否	1866	正常	无	无	2016-06-08 08:20:00							Non-infection	12	腕关节滑膜炎;髋关节滑膜炎;腰椎间盘突出症;乳腺增生;
670	男	26	O	GL31	0.834456	否	否	否	否	7101	正常	无	无	2016-06-05 08:02:23							Non-infection	10	过敏性皮炎;十二指肠球部溃疡伴出血;失血性贫血;慢性浅表性胃炎;上消化道出血;
671	男	29	O	DD29	1.10134	否	否	否	否	4442	正常	无	无	2016-06-02 09:05:00							Non-infection	7	鼻骨骨折;鼻中隔软骨脱位;鼻部外伤;
672	女	91	A	JR11	1.67961	否	否	否	否	17935	正常	无	无	2016-06-19 09:34:34							Non-infection	24	褥疮;乳腺恶性肿瘤;全身多处软组织挫伤;乳腺肿瘤;
673	男	18	O	VB15	1.13068	否	否	否	否	6560	正常	无	无	2016-06-03 11:21:53							Non-infection	8	左环指割伤;
674	男	30	A	VJ15	0.934505	否	否	否	否	6287	正常	无	无	2016-06-05 09:22:00							Non-infection	10	左足骨折;下肢挤压伤;母趾开放性骨折;
675	女	25	O	OE15	1.08239	否	否	否	是	11091	正常	无	无	2016-06-09 08:27:00							Non-infection	14	输卵管妊娠;异位妊娠;
676	男	35	A	VB15	1.13068	否	否	否	否	13344	正常	无	无	2016-06-21 09:42:44							Non-infection	26	右食指外伤;右拇指外伤并骨折;右食指切割伤;
677	男	27	O	GS11	0.969038	否	否	否	否	7567	正常	无	无	2016-06-01 08:21:23							Non-infection	6	失血性贫血;慢性浅表性胃炎;急性十二指肠球部溃疡伴出血;急性上消化道出血;
678	女	19	B	OB25	1.02328	否	否	否	否	6861	正常	无	无	2016-06-02 12:55:33							Non-infection	7	一活男婴;胎膜早破;试产失败后剖宫产;妊娠合并轻度贫血;
679	男	35	B	GD25	1.05472	否	否	否	否	9785	正常	无	无	2016-06-01 11:57:58							Non-infection	6	急性阑尾炎;
680	男	48	O	BY15	0.688502	否	否	否	否	12794	正常	无	无	2016-06-13 09:00:00							Non-infection	17	创伤性蛛网膜下腔出血;高血压Ⅲ;全身多处软组织挫伤;脑挫裂伤;
681	男	38	O	GC25	0.843501	否	否	否	是	8513	正常	无	无	2016-06-06 16:27:27							Non-infection	10	混合痔;环状混合痔，环状混合痔并出血;
682	男	36	B	IF15	1.42054	否	否	否	否	7420	正常	无	无	2016-06-06 11:48:50							Non-infection	10	右手第5掌骨骨折;
683	女	29	A	OC15	0.536851	否	否	否	否	5080	正常	无	无	2016-06-01 11:22:39							Non-infection	5	一活女婴;妊娠期糖尿病;脐带绕颈;分娩时Ⅰ度会阴裂伤;头位顺产;妊娠合并地中海贫血;羊水过少;
684	男	58	A	FQ13	1.19565	否	否	否	否	10598	正常	无	无	2016-06-05 09:40:42							Non-infection	9	肝囊肿;胃息肉;十二指肠憩室;不完全性右束支传导阻滞;脑萎缩;低钾血症;双肾小结石;脑动脉硬化;高血压3级 极高危组;慢性胃炎伴糜烂，HP-;高血压性心脏病;冠状动脉狭窄;高血压Ⅲ;
685	女	35	B	OB25	1.02328	否	否	否	否	6465	正常	无	无	2016-06-03 15:00:00							Non-infection	7	一活男婴;妊娠合并盆腔粘连;脐带绕颈;妊娠合并轻度贫血;剖宫产后;疤痕子宫;
686	女	38	B	OE15	1.08239	否	否	否	是	10282	正常	无	无	2016-06-02 09:00:00							Non-infection	6	肠粘连;输卵管妊娠破裂;中度贫血;女性盆腔粘连;
687	男	41	O	GC25	0.843501	否	否	否	是	8064	正常	无	无	2016-06-06 14:36:18							Non-infection	10	混合痔;环状混合痔;
688	女	24	B	OB23	1.08755	否	否	否	否	5619	正常	无	无	2016-06-02 10:49:45							Non-infection	6	一活男婴;羊水过少;【剖宫产术后;臀位;
689	男	24	AB	MJ15	0.424208	否	否	否	否	2962	正常	无	无	2016-06-01 11:09:55							Non-infection	5	后尿道结石;包皮过长;
690	女	32	A	OB25	1.02328	否	否	否	否	5796	正常	无	无	2016-06-03 11:22:06							Non-infection	7	一活女婴;妊娠合并盆腔粘连;脐带绕颈;剖宫产后;疤痕子宫;
691	女	23	O	OE15	1.08239	否	否	否	是	9869	正常	无	无	2016-06-02 11:53:57							Non-infection	6	女性盆腔粘连;输卵管妊娠;
692	女	31	AB	OB25	1.02328	否	否	否	否	5841	正常	无	无	2016-06-04 10:04:13							Non-infection	8	一活女婴;妊娠合并盆腔粘连;脐带绕颈;轻度贫血;剖宫产后;疤痕子宫;
693	女	22	AB	OB25	1.02328	否	否	否	否	5748	正常	无	无	2016-06-02 11:58:43							Non-infection	6	一活男婴;妊娠合并耻骨联合分离;胎膜早破;脐带绕颈;妊娠合并地中海贫血;剖宫产后;
694	男	48	A	IU25	0.647851	否	否	否	否	6608	正常	无	无	2016-06-08 14:07:59							Non-infection	12	骶前囊肿;腰椎间盘突出;腰痛查因？;
695	男	34	A	FM11	4.92028	否	否	否	否	43224	正常	无	无	2016-06-14 10:48:26							Non-infection	18	脂肪肝;肾结石;心功能Ⅰ级;Ⅱ型糖尿病(非胰岛素依赖型糖尿病);混合性高脂血症;颈动脉硬化;急性心肌梗死;冠心病;心肌梗塞前综合征;
696	男	22	A	IH25	0.788404	否	否	否	否	4616	正常	无	无	2016-06-06 10:40:59							Non-infection	10	开放性特指趾骨骨折;足部挫裂伤;右1趾外伤;
697	男	36	A	GB35	2.02837	否	否	否	否	17673	正常	无	无	2016-06-07 09:00:00							Non-infection	11	胃溃疡伴急性穿孔;消化道穿孔;
698	男	29	B	IG15	0.729635	否	否	否	是	6820	正常	无	无	2016-06-05 09:00:00							Non-infection	9	髌韧带损伤;外侧半月板损伤;右膝挫裂伤;外伤(证);
699	男	26	A	VB15	1.13068	否	否	否	否	8965	正常	无	无	2016-06-07 11:49:27							Non-infection	11	右手外伤骨折;
700	男	65	A	IC35	1.92702	否	否	否	否	29199	正常	无	无	2016-06-26 11:45:32							Non-infection	30	肩锁关节脱位;全身多处软组织损伤;头皮血肿;
701	男	53	B	FM11	4.92028	否	否	否	否	41394	正常	无	无	2016-06-03 09:02:00							Non-infection	6	心功能Ⅰ级;冠状动脉支架植入后状态;左肾结石;冠心病 心绞痛;
702	男	68	B	GB25	4.73274	否	否	是	否	5185	正常	无	无	2016-06-02 11:36:31							Non-infection	5	直肠癌术后;
703	女	25	A	OC15	0.536851	否	否	否	否	3285	正常	无	无	2016-06-01 11:02:43							Non-infection	4	一活女婴;头位顺产;妊娠合并轻度贫血;先兆临产;
704	女	42	O	HD33	2.10906	否	否	否	是	14600	正常	无	无	2016-06-12 11:56:55							Non-infection	14	胆囊结石伴慢性胆囊炎;胆总管结石;肝功能异常;胆囊结石伴急性胆囊炎;
705	女	49	O	DD29	1.10134	否	否	否	否	7103	正常	无	无	2016-06-04 09:10:00							Non-infection	7	鼻中隔偏曲;鼻出血(鼻衄);
706	男	0.0109589	A	PU11	1.11582	否	否	否	否	2590	正常	无	无	2016-06-02 11:25:40							Non-infection	5	新生儿高胆红素血症;
707	女	25	B	OC11	0.635765	否	否	否	否	4772	正常	无	无	2016-06-03 09:15:53							Non-infection	6	一活男婴;轻度子痫前期;羊水过少;头位顺产;妊娠合并绒毛膜羊膜炎;先兆临产;
708	男	31	A	IF15	1.42054	否	否	否	否	11139	正常	无	无	2016-06-03 12:43:29							Non-infection	6	左手指外伤;
709	女	28	B	FB75	10.1444	否	是	是	是	126642	正常	无	无	2016-06-28 09:00:00							Non-infection	31	先天性心脏病;梗阻性肥厚型心肌病;
710	女	22	A	OC13	0.608017	否	否	否	否	4127	正常	无	无	2016-06-01 11:00:53							Non-infection	4	一活男婴;胎膜早破;头位顺产;妊娠合并轻度贫血;妊娠期高血压;
711	女	32	B	OD29	0.541962	否	否	否	否	6279	正常	无	无	2016-06-06 11:00:00							Non-infection	9	子宫粘连;习惯性流产;子宫肌瘤;宫内节育器;不全纵膈子宫;
712	女	44	B	DD29	1.10134	否	否	否	否	15587	正常	无	无	2016-06-06 15:00:00							Non-infection	9	慢性鼻窦炎;鼻息肉;过敏性鼻炎(变应性鼻炎);
713	女	19	B	OD35	0.271578	否	否	否	否	1452	正常	无	无	2016-06-01 11:49:23							Non-infection	4	早孕药流;
714	男	32	O	GC25	0.843501	否	否	否	是	8222	正常	无	无	2016-06-07 12:50:17							Non-infection	10	混合痔;
715	女	25	A	OC15	0.536851	否	否	否	否	3189	正常	无	无	2016-06-01 10:39:30							Non-infection	4	一活女婴;24h内入产程的胎膜早破;分娩时Ⅰ度会阴裂伤;头位顺产;盆腔包块待查;
716	女	40	B	OC13	0.608017	否	否	否	否	3004	正常	无	无	2016-06-01 10:06:27							Non-infection	4	一活男婴;妊娠期糖尿病;头位顺产;妊娠合并轻度贫血;Ⅲ度羊水混浊;分娩伴子宫颈裂伤;先兆临产;
717	男	0.00273973	B	PU13	0.840407	否	是	否	否	4076	正常	无	无	2016-06-08 13:08:16							Non-infection	11	Rh血型不合;新生儿窒息;急性呼吸窘迫综合征(14岁以下);
718	女	23	B	OS25	0.303593	否	否	否	否	1563	正常	无	无	2016-06-05 17:29:08							Non-infection	8	先兆流产;
719	男	0.00273973	O	PU13	0.840407	否	否	否	否	3750	正常	无	无	2016-06-02 10:26:37							Non-infection	5	高危儿;
720	女	26	O	OE15	1.08239	否	否	否	是	8626	正常	无	无	2016-06-05 09:00:00							Non-infection	8	女性盆腔粘连;输卵管妊娠;
721	女	22	O	OC15	0.536851	否	否	否	否	3106	正常	无	无	2016-06-01 11:45:45							Non-infection	4	一活女婴;急产;头位顺产;先兆临产;
722	女	29	AB	OC15	0.536851	否	否	否	否	2833	正常	无	无	2016-06-01 09:32:04							Non-infection	3	一活女婴;胎膜早破;分娩时Ⅰ度会阴裂伤;头位顺产;24h内入产程的胎膜早破;
723	女	30	O	OC15	0.536851	否	否	否	否	3426	正常	无	无	2016-06-02 09:56:47							Non-infection	4	一活男婴;分娩时Ⅰ度会阴裂伤;单胎顺产;提前自然临产伴足月产;
724	男	30	B	IG15	0.729635	否	否	否	否	5269	正常	无	无	2016-06-03 14:41:20							Non-infection	5	足拇长伸肌腱断裂;趾伸肌腱断裂;
725	女	23	O	OC15	0.536851	否	否	否	否	3603	正常	无	无	2016-06-01 10:21:03							Non-infection	3	一活男婴;胎膜早破;分娩时Ⅰ度会阴裂伤;头位顺产;24h内入产程的胎膜早破;
726	女	39	O	OC15	0.536851	否	否	否	否	3907	正常	无	无	2016-06-02 11:05:15							Non-infection	4	分娩时Ⅰ度会阴裂伤;妊娠合并轻度贫血;一活女婴;头位顺产;先兆临产;
727	女	26	B	OC15	0.536851	否	否	否	否	2350	正常	无	无	2016-06-01 09:05:51							Non-infection	3	一活男婴;分娩时Ⅰ度会阴裂伤;头位顺产;临产;
728	女	27	O	OC15	0.536851	否	否	否	否	2460	正常	无	无	2016-06-02 09:57:15							Non-infection	4	一活男婴;脐带绕颈;分娩时Ⅰ度会阴裂伤;头位顺产;妊娠合并轻度贫血;先兆临产;
729	男	43	A	FJ15	1.15565	否	是	否	是	85490	正常	无	无	2016-06-16 11:04:10							Non-infection	18	低钾血症;冠状动脉支架植入后状态;冠状动脉综合征;急性心肌梗死;
730	女	18	O	OB21	1.15305	否	否	否	否	7007	正常	无	无	2016-06-06 09:54:19							Non-infection	8	一活男婴;胎儿问题产妇医疗;羊水过少;脐带绕颈;妊娠合并轻度贫血;剖宫产后;妊娠合并绒毛膜羊膜炎;
731	女	31	O	OC15	0.536851	否	否	否	否	3223	正常	无	无	2016-06-02 10:18:11							Non-infection	4	一活男婴;分娩时Ⅰ度会阴裂伤;头位顺产;先兆临产;
732	男	28	A	GC25	0.843501	否	否	否	否	6677	正常	无	无	2016-06-07 12:40:41							Non-infection	9	环状混合痔并嵌顿;
733	女	49	B	GZ13	0.705511	否	否	否	否	1985	正常	无	无	2016-06-05 15:41:51							Non-infection	7	1型糖尿病;混合痔;肛裂;高血压病 （长期用药）;肛乳头瘤;
734	女	40	A	GC25	0.843501	否	否	否	否	7091	正常	无	无	2016-06-06 14:37:30							Non-infection	8	混合痔伴血栓形成;
735	男	0.030137	A	PU11	1.11582	否	否	否	否	3703	正常	无	无	2016-06-01 16:01:48							Non-infection	3	产伤致新生儿头颅血肿;新生儿高胆红素血症;
736	女	26	A	GC25	0.843501	否	否	否	是	8617	正常	无	无	2016-06-07 12:21:54							Non-infection	9	混合痔;
737	男	27	O	WZ13	1.03987	否	否	否	否	11718	正常	无	无	2016-06-25 11:56:28							Non-infection	27	过敏性皮炎;烧伤;双眼烧伤;
738	男	52	O	GK31	0.864786	否	否	否	否	4591	正常	无	无	2016-06-01 08:24:04							Non-infection	3	慢性浅表性胃炎伴糜烂;胃息肉;十二指肠球部溃疡;
739	男	44	A	GC25	0.843501	否	否	否	是	9546	正常	无	无	2016-06-13 11:29:13							Non-infection	15	复杂性肛瘘;混合痔;
740	男	24	O	GV29	0.582784	否	否	否	否	5412	正常	无	无	2016-06-04 09:42:50							Non-infection	6	脂肪肝;慢性浅表性胃炎伴糜烂;失血性贫血;十二指肠球部溃疡;上消化道出血;
741	女	45	A	HT21	1.32917	否	否	否	否	26973	正常	无	无	2016-06-17 09:22:24							Non-infection	19	乙状结肠息肉;急性胰腺炎;卵巢囊肿;颈椎间盘突出;神经官能症;高甘油三酯血症;慢性浅表性胃炎伴糜烂;2型糖尿病;
742	女	34	A	ND15	1.10784	否	否	否	否	3053	正常	无	无	2016-06-27 10:56:50							Non-infection	3	继发不孕;宫腔粘连;不孕症;
743	女	0.00273973	B	PR17	1.57819	否	否	否	否	5771	正常	无	无	2016-06-27 13:18:05							Non-infection	3	低出生体重儿;新生儿呼吸窘迫综合征;腹胀查因;早产儿;
744	女	29	B	OB25	1.02328	否	否	否	否	5199	正常	无	无	2016-06-30 11:17:24							Non-infection	6	一活男婴;女性盆腔粘连;脐带绕颈;脐带真结;妊娠合并轻度贫血;剖宫产后;疤痕子宫;
745	男	38	A	GX19	0.776886	否	否	否	否	7318	正常	无	无	2016-06-26 16:00:00							Non-infection	2	膝关节积液;肠系膜静脉血栓形成;下腹痛查因：;
746	女	27	O	OC15	0.536851	否	否	否	否	3083	正常	无	无	2016-06-27 10:24:06							Non-infection	3	一活男婴;分娩时Ⅰ度会阴裂伤;头位顺产;妊娠合并轻度贫血;临产;
747	女	26	O	OB21	1.15305	否	否	否	否	6594	正常	无	无	2016-06-30 09:14:23							Non-infection	6	一活女婴;羊水过少;产程和分娩并发在羊水中伴胎粪;脐带绕颈;轻度贫血;剖宫产后;疤痕子宫;女性盆腔粘连;妊娠合并绒毛膜羊膜炎;试产失败后剖宫产;
748	女	33	B	OD35	0.271578	否	否	否	否	1609	正常	无	无	2016-06-26 11:24:32							Non-infection	2	稽留流产;
749	女	19	B	OS25	0.303593	否	否	否	否	2005	正常	无	无	2016-06-26 15:50:11							Non-infection	2	难免流产;
750	女	24	B	OE15	1.08239	否	否	否	是	11710	正常	无	无	2016-06-29 11:29:46							Non-infection	5	女性盆腔粘连;卵巢黄体囊肿;输卵管妊娠;失血性贫血;输卵管闭锁;异位妊娠;
751	女	25	O	OC15	0.536851	否	否	否	否	3564	正常	无	无	2016-06-28 09:57:33							Non-infection	4	一活女婴;羊水过少;分娩时Ⅰ度会阴裂伤;头位顺产;
752	女	39	AB	NR15	1.23855	否	否	否	否	5902	正常	无	无	2016-06-29 09:04:27							Non-infection	5	子宫内膜样腺癌;继发性血小板减少;粒细胞缺乏;
753	女	69	B	FS13	0.855928	否	否	否	否	4584	正常	无	无	2016-06-29 08:47:49							Non-infection	5	脂肪肝;高甘油三酯血症;高尿酸血症;冠心病 心绞痛;
754	男	72	O	FT25	0.575474	否	否	否	否	4644	正常	无	无	2016-06-29 08:50:56							Non-infection	5	脂肪肝;颈动脉硬化;高血压病3级，极高危;右肾小结石;冠心病;
755	女	28	O	OD35	0.271578	否	否	否	否	2065	正常	无	无	2016-06-27 10:17:12							Non-infection	3	稽留流产;
756	女	26	O	OR15	0.465147	否	否	否	否	2541	正常	无	无	2016-06-28 10:18:56							Non-infection	4	一活男婴;头位顺产;先兆临产;
757	女	34	A	OC15	0.536851	否	否	否	否	2639	正常	无	无	2016-06-28 11:14:32							Non-infection	4	一活男婴;分娩时Ⅰ度会阴裂伤;头位顺产;先兆临产;
758	男	0.00547945	A	PU11	1.11582	否	否	否	否	3475	正常	无	无	2016-06-28 12:50:15							Non-infection	4	新生儿高胆红素血症;
759	女	20	B	OC15	0.536851	否	否	否	否	2308	正常	无	无	2016-06-28 10:30:49							Non-infection	4	一活男婴;分娩时Ⅰ度会阴裂伤;头位顺产;提前自然临产伴早产;
760	男	38	A	IH35	0.671357	否	否	否	否	4996	正常	无	无	2016-06-30 09:41:21							Non-infection	6	取除骨折内固定装置;
761	男	41	O	BX25	0.737527	否	否	否	否	4151	正常	无	无	2016-06-29 09:30:00							Non-infection	5	肝血管瘤;肋间神经痛;右肾结石;胸痛查因;
762	女	38	A	OD35	0.271578	否	否	否	否	1854	正常	无	无	2016-06-28 10:43:55							Non-infection	4	稽留流产;
763	男	22	A	GK31	0.864786	否	否	否	否	9772	正常	无	无	2016-06-30 10:35:16							Non-infection	6	脂肪肝;肝内胆管结石;十二指肠球部溃疡伴出血;高甘油三酯血症;失血性休克;慢性浅表性胃炎伴糜烂;失血性贫血;上消化;
764	女	0.00273973	A	PT13	1.70256	否	否	否	否	6597	正常	无	无	2016-06-30 10:27:00							Non-infection	6	小于胎龄儿;
765	女	25	B	OR15	0.465147	否	否	否	否	2210	正常	无	无	2016-06-28 10:05:17							Non-infection	4	一活男婴;头位顺产;先兆临产;
766	女	27	B	OC15	0.536851	否	否	否	否	3404	正常	无	无	2016-06-28 10:21:26							Non-infection	4	一活女婴;分娩时Ⅰ度会阴裂伤;头位顺产;Ⅲ度羊水混浊;先兆临产;
767	男	27	O	LW19	0.451719	否	否	否	否	828	正常	无	无	2016-06-25 15:18:54							Non-infection	1	右侧输尿管结石;
768	女	26	A	OC15	0.536851	否	否	否	否	2554	正常	无	无	2016-06-28 09:04:34							Non-infection	4	一活男婴;分娩时Ⅱ度会阴裂伤;头位顺产;先兆临产;
769	女	36	A	OB25	1.02328	否	否	否	否	6793	正常	无	无	2016-06-30 09:59:19							Non-infection	5	一活女婴;胎膜早破;脐带绕颈;妊娠合并轻度贫血;剖宫产后;疤痕子宫;手术后盆腔粘连;
770	女	0.00273973	AB	PU13	0.840407	否	否	否	否	5359	正常	无	无	2016-06-30 09:00:00							Non-infection	5	高危儿;
771	女	27	O	OC15	0.536851	否	否	否	否	3058	正常	无	无	2016-06-28 10:59:41							Non-infection	3	一活男婴;分娩时Ⅰ度会阴裂伤;头位顺产;临产;
772	女	28	B	OE15	1.08239	否	否	否	是	10189	正常	无	无	2016-06-30 09:47:01							Non-infection	5	女性盆腔粘连;输卵管妊娠流产;输卵管闭锁;
773	女	23	A	OR15	0.465147	否	否	否	否	2451	正常	无	无	2016-06-27 15:02:54							Non-infection	2	一活男婴;胎膜早破;头位顺产;妊娠合并轻度贫血;
774	男	29	O	CD19	0.426038	否	否	否	否	2760	正常	无	无	2016-06-28 09:17:45							Non-infection	3	右眼翼状胬肉;
775	女	52	O	IS15	0.546706	否	否	否	否	3690	正常	无	无	2016-06-29 11:26:17							Non-infection	4	尺骨茎突骨折;左桡骨远端骨折;
776	男	39	A	LW19	0.451719	否	否	否	否	3422	正常	无	无	2016-06-28 15:44:25							Non-infection	3	双肾囊肿;双肾小结石;左输尿管上段结石;
777	女	34	B	KT11	0.852127	否	否	否	否	3151	正常	无	无	2016-06-30 09:16:48							Non-infection	5	垂体良性肿瘤;高泌乳素血症;慢性胃炎;
778	女	24	AB	LZ15	0.387973	否	否	否	否	1869	正常	无	无	2016-06-28 11:15:31							Non-infection	3	妊娠合并轻度贫血;左输尿管上段扩张;晚孕;
779	女	33	O	OC15	0.536851	否	否	否	否	2239	正常	无	无	2016-06-28 11:07:43							Non-infection	3	一活女婴;分娩时Ⅰ度会阴裂伤;头位顺产;妊娠合并轻度贫血;临产;
780	男	0.00273973	O	PU13	0.840407	否	否	否	否	2183	正常	无	无	2016-06-27 14:31:23							Non-infection	2	高危儿;
781	男	46	B	BY11	1.63842	否	否	否	否	3858	正常	无	无	2016-06-28 09:00:00							Non-infection	3	枕骨骨折;创伤性脑血肿;创伤性硬膜下出血;创伤性蛛网膜下腔出血;脑挫裂伤;
782	女	11	A	NE19	0.508784	否	否	否	否	2589	正常	无	无	2016-06-27 11:23:40							Non-infection	2	阴道异物,经腔口进入;
783	男	0.00273973	B	PU13	0.840407	否	否	否	否	4012	正常	无	无	2016-06-30 10:41:05							Non-infection	5	高危儿;
784	男	46	O	IU25	0.647851	否	否	否	否	2530	正常	无	无	2016-06-29 10:09:20							Non-infection	4	急性腰扭伤;腰椎间盘突出症;
785	女	18	AB	OD35	0.271578	否	否	否	否	2077	正常	无	无	2016-06-30 11:12:01							Non-infection	5	稽留流产;停经查因;
786	男	64	AB	GU25	0.415806	否	否	否	否	3676	正常	无	无	2016-06-29 08:49:26							Non-infection	4	急性阑尾炎;急性阑尾炎伴腹膜炎;
787	男	0.0136986	O	PU11	1.11582	否	否	否	否	3180	正常	无	无	2016-06-29 16:00:00							Non-infection	4	新生儿高胆红素血症;葡萄糖-6-磷酸脱氢酶缺乏性贫血;
788	女	34	O	GU25	0.415806	否	否	否	否	1884	正常	无	无	2016-06-28 09:07:52							Non-infection	3	急性阑尾炎;
789	女	24	A	OS25	0.303593	否	否	否	否	762	正常	无	无	2016-06-27 14:30:00							Non-infection	2	尿潴留;先兆流产;
790	男	25	O	IS39	0.637176	否	否	否	否	2341	正常	无	无	2016-06-28 12:54:37							Non-infection	2	肾结石;低钾血症;左锁骨骨折;全身多处皮肤擦伤;
791	女	38	AB	LW19	0.451719	否	否	否	否	3127	正常	无	无	2016-06-28 12:18:27							Non-infection	2	右输尿管上段结石;
792	女	27	O	OC15	0.536851	否	否	否	否	4158	正常	无	无	2016-06-29 10:52:47							Non-infection	3	一活男婴;胎膜早破;脐带绕颈;头位顺产;
793	女	38	A	OJ15	0.391912	否	否	否	否	1811	正常	无	无	2016-06-30 10:05:02							Non-infection	4	妊娠合并轻度贫血;死胎;中期引产(14周以上);胎儿畸形;中孕引产;
794	男	44	A	LJ15	0.501801	否	否	否	否	2963	正常	无	无	2016-06-28 14:14:20							Non-infection	2	出血性膀胱炎;左侧输尿管双J管留置;
795	男	32	O	LD15	1.36179	否	否	否	否	2553	正常	无	无	2016-06-28 14:46:38							Non-infection	2	出血性膀胱炎;右侧输尿管双J管留置;
796	女	28	A	OC15	0.536851	否	否	否	否	3619	正常	无	无	2016-06-30 09:45:36							Non-infection	4	一活男婴;胎膜早破;分娩时Ⅰ度会阴裂伤;头位顺产;妊娠合并轻度贫血;
797	女	69	A	FU35	0.549375	否	否	否	否	6386	正常	无	无	2016-06-30 11:00:00							Non-infection	4	输尿管扩张;肾萎缩;心律失常;高脂血症;双肾结石;高血压2级 极高危组;颈动脉硬化;冠状动脉粥样硬化性心脏病;
798	女	42	O	GX19	0.776886	否	否	否	否	5070	正常	无	无	2016-06-28 15:40:33							Non-infection	2	腹腔动脉压迫综合征;双侧输尿管结石;
799	男	29	O	IS39	0.637176	否	否	否	否	1901	正常	无	无	2016-06-28 11:30:44							Non-infection	2	右跟骨骨折;
800	女	37	O	OD35	0.271578	否	否	否	否	1047	正常	无	无	2016-06-29 10:58:50							Non-infection	3	稽留流产;
801	女	28	A	OD35	0.271578	否	否	否	否	2297	正常	无	无	2016-06-30 10:21:17							Non-infection	3	难免流产;稽留流产;
802	女	24	B	LU15	0.482709	否	否	否	否	4780	正常	无	无	2016-06-30 17:04:59							Non-infection	4	急性肾盂肾炎;
803	男	0.00273973	A	PU13	0.840407	否	否	否	否	4359	正常	无	无	2016-06-30 12:00:00							Non-infection	4	高危儿;
804	女	30	O	OC15	0.536851	否	否	否	否	2226	正常	无	无	2016-06-30 09:57:01							Non-infection	3	分娩时Ⅰ度会阴裂伤;头位顺产;一活女婴;提前自然临产伴足月产;
805	女	31	B	OZ15	0.339466	否	否	否	否	2598	正常	无	无	2016-06-30 10:18:59							Non-infection	3	一活男婴;头位顺产;妊娠合并地中海贫血;提前自然临产伴足月产;
806	女	29	AB	OC15	0.536851	否	否	否	否	2881	正常	无	无	2016-06-30 08:46:24							Non-infection	3	胎膜早破;分娩时Ⅰ度会阴裂伤;头位顺产;一活男婴;
807	男	25	O	LF15	0.926944	否	否	否	否	1963	正常	无	无	2016-06-29 11:23:03							Non-infection	2	创伤后尿道狭窄;
808	男	40	O	GZ15	0.482711	否	否	否	否	730	正常	无	无	2016-06-29 15:29:39							Non-infection	2	混合痔;
809	女	24	O	OR15	0.465147	否	否	否	否	2179	正常	无	无	2016-06-30 08:55:42							Non-infection	3	一活女婴;头位顺产;临产;
810	男	32	O	JJ15	0.586945	否	否	否	否	3604	正常	无	无	2016-06-30 09:57:03							Non-infection	3	左手外伤;左手外伤术后;
811	男	11	O	JJ15	0.586945	否	否	否	否	2587	正常	无	无	2016-06-30 10:18:18							Non-infection	3	右足外伤;
812	男	23	O	IS39	0.637176	否	否	否	否	2469	正常	无	无	2016-06-30 09:24:00							Non-infection	2	腓骨骨折;全身多处软组织挫伤;
813	男	29	A	LJ15	0.501801	否	否	否	否	2562	正常	无	无	2016-06-30 11:00:00							Non-infection	2	出血性膀胱炎;左侧输尿管双J管留置;
814	男	21	B	JJ15	0.586945	否	否	否	否	2895	正常	无	无	2016-06-30 09:56:07							Non-infection	2	左小指外伤;左手外伤;
815	女	0.00273973	O	PU13	0.840407	否	否	否	否	2190	正常	无	无	2016-06-30 10:27:00							Non-infection	2	高危儿;
816	女	31	B	OZ15	0.339466	否	否	否	否	554	正常	无	无	2016-06-29 15:16:59							Non-infection	0	羊水过少;先兆临产;
817	女	36	A	OU15	0.267715	否	否	否	否	871	正常	无	无	2016-06-29 14:56:44							Non-infection	0	一活女婴;羊水过少;副胎盘;妊娠合并轻度贫血;先兆临产;
818	男	60	O	GU23	0.66438	否	否	否	否	1522	正常	无	无	2016-06-30 16:34:31							Non-infection	1	2型糖尿病;急性阑尾炎;
819	男	49	B	LK29	0.50772	否	否	否	否	3643	正常	无	无	2016-06-02 14:49:38							Non-infection	4	右输尿管上段结石;
820	女	22	O	OC15	0.536851	否	否	否	否	2403	正常	无	无	2016-06-02 10:06:06							Non-infection	4	一活男婴;分娩时Ⅰ度会阴裂伤;头位顺产;先兆临产;
821	男	29	B	BN19	2.61623	否	否	否	否	8932	正常	无	无	2016-06-06 11:00:00							Non-infection	8	蛛网膜下腔出血;脑血管畸形;
822	男	56	O	IC35	1.92702	否	否	否	否	16367	正常	无	无	2016-06-17 11:19:15							Non-infection	19	内踝骨折;
823	女	34	O	OC13	0.608017	否	否	否	否	2683	正常	无	无	2016-06-02 11:21:07							Non-infection	4	一活女婴;胎膜早破;分娩时Ⅰ度会阴裂伤;头位顺产;先兆早产;
824	男	84	B	FT23	0.752027	否	否	否	否	8623	正常	无	无	2016-06-08 10:28:49							Non-infection	10	前列腺增生;下肢动脉粥样硬化;脑萎缩;高脂血症;高血压2级 极高危组;脑供血不足;轻度低钾血症;高血压性心脏病;慢性阻塞性肺疾病;高血压Ⅱ;
825	女	0.00273973	O	PT25	0.905854	否	否	否	否	5928	正常	无	无	2016-06-05 10:00:00							Non-infection	6	早产儿;
826	男	42	B	JJ15	0.586945	否	否	否	否	4054	正常	无	无	2016-06-07 15:30:00							Non-infection	8	全身多处软组织挫裂伤;胸外伤;
827	女	28	O	OC15	0.536851	否	否	否	否	2483	正常	无	无	2016-06-02 14:45:05							Non-infection	3	一活男婴;分娩时Ⅰ度会阴裂伤;头位顺产;先兆临产;
828	女	33	A	OC15	0.536851	否	否	否	否	2326	正常	无	无	2016-06-02 11:15:44							Non-infection	3	一活女婴;妊娠期糖尿病;分娩时Ⅰ度会阴裂伤;头位顺产;先兆临产;
829	女	28	O	OC15	0.536851	否	否	否	否	2477	正常	无	无	2016-06-02 09:22:11							Non-infection	3	一活男婴;分娩时Ⅰ度会阴裂伤;头位顺产;先兆临产;
830	男	0.00273973	AB	PU13	0.840407	否	否	否	否	4415	正常	无	无	2016-06-03 11:45:44							Non-infection	4	高危儿;
831	女	27	O	OB25	1.02328	否	否	否	否	7399	正常	无	无	2016-06-05 09:36:39							Non-infection	6	一活男婴;妊娠合并盆腔粘连;脐带绕颈;疤痕子宫;失血性贫血;胎头异位;妊娠伴有剖宫产史;
832	女	36	A	OE15	1.08239	否	否	否	是	8198	正常	无	无	2016-06-05 09:00:00							Non-infection	6	输卵管妊娠破裂;失血性休克;失血性贫血;
833	男	62	O	GL33	0.889104	否	否	否	否	8260	正常	无	无	2016-06-05 08:04:58							Non-infection	6	胆囊炎;上消化道出血;胃癌;失血性贫血;2型糖尿病;
834	女	45	O	GK21	0.887763	否	否	否	否	4760	正常	无	无	2016-06-04 08:58:59							Non-infection	5	痔;直肠息肉术后;慢性浅表性胃炎伴糜烂;
835	女	42	A	ND15	1.10784	否	否	否	否	7892	正常	无	无	2016-06-02 09:00:00							Non-infection	3	卵巢囊肿;手术后肠梗阻;
836	男	45	A	CB39	0.72341	否	否	否	否	5977	正常	无	无	2016-06-02 11:07:42							Non-infection	3	并发性白内障;糖尿病;高血压;玻璃体出血;
837	女	65	AB	JJ15	0.586945	否	否	否	否	4940	正常	无	无	2016-06-07 08:52:27							Non-infection	8	脂肪瘤;
838	女	49	O	IU23	0.797413	否	否	否	否	5809	正常	无	无	2016-06-13 11:01:00							Non-infection	14	混合型颈椎病;腰椎间盘突出;肾结石;甲状腺结节;子宫切除术后状态;慢性浅表性胃炎;腰肌劳损;腰椎间盘突出症;
839	男	36	A	LB15	2.02663	否	否	否	是	16349	正常	无	无	2016-06-11 12:06:17							Non-infection	12	左肾结石;
840	女	25	A	OC15	0.536851	否	否	否	否	2575	正常	无	无	2016-06-03 10:20:18							Non-infection	4	一活男婴;分娩时Ⅰ度会阴裂伤;头位顺产;提前自然临产伴足月产;
841	女	23	O	OC15	0.536851	否	否	否	否	2418	正常	无	无	2016-06-02 12:03:32							Non-infection	3	一活男婴;分娩时Ⅰ度会阴裂伤;头位顺产;妊娠合并轻度贫血;先兆临产;
842	男	60	O	IU23	0.797413	否	否	否	否	7201	正常	无	无	2016-06-03 15:40:39							Non-infection	4	腰椎间盘突出;颈椎病;2型糖尿病;腰椎间盘突出症;
843	女	62	B	IU25	0.647851	否	否	否	否	9548	正常	无	无	2016-06-03 15:40:31							Non-infection	4	腰椎间盘突出;双膝关节炎;颈椎病;腰椎间盘突出症;
844	女	27	A	OB23	1.08755	否	否	否	否	5948	正常	无	无	2016-06-06 10:46:44							Non-infection	7	女性盆腔粘连;妊娠期糖尿病;一活女婴;剖宫产后;疤痕子宫;
845	女	30	B	FD39	2.69347	否	否	否	否	33397	正常	无	无	2016-06-05 15:09:42							Non-infection	6	房间隔缺损（继发孔型）;先天性心脏病;非风湿性三尖瓣关闭不全;心功能Ⅱ级;
846	男	63	AB	BR25	0.771384	否	否	否	否	3656	正常	无	无	2016-06-05 09:00:00							Non-infection	6	高甘油三酯血症;脑供血不足;高血压;
847	女	28	A	OB23	1.08755	否	否	否	否	7352	正常	无	无	2016-06-05 10:46:42							Non-infection	6	双胎妊娠;多胎剖宫分娩;妊娠合并轻度贫血;一活男婴;疤痕子宫;胎儿生长受限;早产;
848	男	46	A	GC25	0.843501	否	否	否	是	7859	正常	无	无	2016-06-06 15:23:11							Non-infection	7	混合痔;
849	男	55	O	IC35	1.92702	否	否	否	是	15552	正常	无	无	2016-06-06 09:09:27							Non-infection	7	左膝外伤;
850	女	52	A	QS15	0.30323	否	否	否	否	4250	正常	无	无	2016-06-01 08:02:00							Non-infection	2	骨髓增生异常综合征;
851	女	20	B	JB19	0.792756	否	否	否	否	2757	正常	无	无	2016-06-04 09:07:04							Non-infection	5	乳腺纤维瘤;乳房肿块;乳腺良性肿瘤;
852	男	23	B	GE15	1.04059	否	否	否	是	10567	正常	无	无	2016-06-08 08:25:54							Non-infection	9	左侧腹股沟斜疝;
853	女	26	B	OB21	1.15305	否	否	否	否	5227	正常	无	无	2016-06-05 10:19:04							Non-infection	6	一活男婴;羊水过少;胎膜早破;剖宫产后;妊娠合并绒毛膜羊膜炎;妊娠合并羊水过少;
854	男	38	A	IG15	0.729635	否	否	否	否	5090	正常	无	无	2016-06-03 14:59:54							Non-infection	4	左手外伤;
855	女	26	O	OC15	0.536851	否	否	否	否	2458	正常	无	无	2016-06-03 12:09:06							Non-infection	4	一活女婴;子痫前期;分娩时Ⅰ度会阴裂伤;头位顺产;妊娠合并轻度贫血;低出生体重儿;提前自然临产伴足月产;
856	男	35	A	GU15	0.422397	否	否	否	否	2314	正常	无	无	2016-06-03 08:22:48							Non-infection	3	急性肠炎;腹泻查因：急性肠炎？;
857	女	43	O	HD35	1.61673	否	否	否	否	13869	正常	无	无	2016-06-07 09:00:00							Non-infection	8	胆囊结石伴慢性胆囊炎;腹壁瘢痕子宫内膜异位症;胆囊结石并胆囊炎;
858	女	51	O	JJ15	0.586945	否	否	否	否	4527	正常	无	无	2016-06-04 12:42:22							Non-infection	5	右手外伤术后;
859	男	52	A	IS13	0.708489	否	否	否	否	3276	正常	无	无	2016-06-12 10:28:03							Non-infection	13	右桡骨骨折;指骨闭合性骨折;
860	男	46	A	IF15	1.42054	否	否	否	否	15463	正常	无	无	2016-06-07 10:22:02							Non-infection	8	手外伤;掌骨指骨骨折;
861	男	39	B	GV19	0.823728	否	否	否	否	5580	正常	无	无	2016-06-06 09:16:53							Non-infection	7	胃十二指肠溃疡伴穿孔;上消化道穿孔;
862	女	28	A	OS25	0.303593	否	否	否	否	1475	正常	无	无	2016-06-06 17:42:48							Non-infection	7	先兆流产;
863	男	51	B	IG15	0.729635	否	否	否	否	6706	正常	无	无	2016-06-03 15:29:28							Non-infection	4	右手外伤;
864	男	0.00273973	O	PR29	5.7053	否	否	否	否	26959	正常	无	无	2016-06-16 14:29:25							Non-infection	17	低出生体重儿;新生儿呼吸窘迫综合征;室管膜病;呼吸性酸中毒;早产儿;大于胎龄儿;高危儿;病理性黄疸;Rh不配合性反应;
865	男	0.00273973	O	PR29	5.7053	否	否	否	否	25544	正常	无	无	2016-06-16 14:29:10							Non-infection	17	轻于胎龄;低出生体重儿;新生儿呼吸窘迫综合征;新生儿贫血;室管膜病;双胎;早产儿;
866	女	35	O	GU15	0.422397	否	否	否	否	2047	正常	无	无	2016-06-01 09:00:00							Non-infection	2	过敏性皮炎;急性胃肠炎;腹痛;
867	男	35	A	IF15	1.42054	否	否	否	否	7011	正常	无	无	2016-06-07 10:47:07							Non-infection	8	右手外伤骨折;
868	女	30	O	OC15	0.536851	否	否	否	否	3445	正常	无	无	2016-06-04 08:52:10							Non-infection	5	一活男婴;分娩时Ⅰ度会阴裂伤;头位顺产;
869	女	29	B	OS25	0.303593	否	否	否	否	1300	正常	无	无	2016-06-03 16:41:40							Non-infection	4	先兆流产;子宫畸形（纵隔子宫）;
870	女	32	A	ID29	1.38069	否	否	否	否	13440	正常	无	无	2016-06-07 11:30:54							Non-infection	8	关节囊炎;上肢肌肉和肌腱损伤;左拇指骨折;左前臂挫裂伤;左拇指割伤;左拇指外伤;
871	男	37	B	LW19	0.451719	否	否	否	否	3760	正常	无	无	2016-06-02 14:38:13							Non-infection	3	左输尿管上段结石;左输尿管结石;
872	男	33	A	GC25	0.843501	否	否	否	是	9298	正常	无	无	2016-06-10 12:23:14							Non-infection	11	混合痔;
873	男	14	O	JJ15	0.586945	否	否	否	否	5508	正常	无	无	2016-06-13 10:51:51							Non-infection	14	左小腿挫擦伤;左小腿挫裂伤;
874	男	49	B	VC13	1.27364	否	否	否	否	7453	正常	无	无	2016-06-19 08:35:00							Non-infection	20	趾伸肌腱断裂;趾肌腱断裂;右小腿挫裂伤;
875	女	34	A	OR15	0.465147	否	否	否	否	3097	正常	无	无	2016-06-03 11:30:02							Non-infection	4	一活男婴;脐带绕颈;头位顺产;
876	男	66	O	HL13	2.22309	否	否	否	否	11849	正常	无	无	2016-06-08 11:18:39							Non-infection	9	急性胆囊炎;麻痹性肠梗阻;
877	男	21	O	IG15	0.729635	否	否	否	否	6779	正常	无	无	2016-06-03 11:04:45							Non-infection	3	肌腱断裂，操作中;右肘部外伤;上肢开放性外伤累及肌腱;右前臂皮肤裂伤;
878	女	23	O	OS19	0.566442	否	否	否	否	2880	正常	无	无	2016-06-03 09:50:21							Non-infection	3	一活男婴;头位顺产;胎盘粘连不伴出血;
879	女	28	B	OR15	0.465147	否	否	否	否	2914	正常	无	无	2016-06-03 11:02:51							Non-infection	3	一活女婴;头位顺产;
880	男	36	A	WZ13	1.03987	否	否	否	否	11867	正常	无	无	2016-06-18 10:59:17							Non-infection	18	双下肢烧伤;
881	男	56	A	RV19	2.98014	否	否	是	否	1813	正常	无	无	2016-06-02 10:00:00							Non-infection	2	直肠癌术后;肿瘤化疗个人史;
882	女	37	A	NR15	1.23855	否	否	否	否	2266	正常	无	无	2016-06-03 09:31:51							Non-infection	3	宫颈 CIN III 级;
883	女	40	B	JJ15	0.586945	否	否	否	否	7311	正常	无	无	2016-06-10 09:28:15							Non-infection	10	脂肪瘤;下唇肿物待查;
884	男	28	B	LJ15	0.501801	否	否	否	否	3483	正常	无	无	2016-06-02 14:37:19							Non-infection	2	出血性膀胱炎;左输尿管结石;左侧输尿管双J管留置;右肾小结石;右侧输尿管双J管留置;双侧输尿管结石;
885	男	40	B	GK21	0.887763	否	否	否	否	5619	正常	无	无	2016-06-06 08:55:49							Non-infection	6	贲门息肉;多发性结肠息肉;慢性浅表性胃炎伴糜烂;
886	女	38	O	NB19	1.56122	否	否	否	是	13989	正常	无	无	2016-06-09 10:59:00							Non-infection	9	Ⅱ度子宫脱垂;阴道前壁膨出;
887	男	61	A	FR15	0.960902	否	否	否	否	4925	正常	无	无	2016-06-03 08:30:00							Non-infection	3	低钾血症;颈动脉硬化;急性前壁心肌梗死;
888	女	30	O	OB25	1.02328	否	否	否	否	5768	正常	无	无	2016-06-06 10:20:34							Non-infection	6	一活女婴;女性盆腔粘连;巨大儿;产后贫血;疤痕子宫;【剖宫产术后;瘢痕子宫;妊娠合并巨大儿;妊娠伴有剖宫产史;
889	女	33	B	OB25	1.02328	否	否	否	否	6319	正常	无	无	2016-06-08 10:50:56							Non-infection	8	一活男婴;手术后盆腔腹膜粘连;妊娠合并巨大儿;疤痕子宫;妊娠伴有剖宫产史;
890	女	26	O	GD25	1.05472	否	否	否	否	10406	正常	无	无	2016-06-06 10:26:53							Non-infection	6	急性阑尾炎;
891	女	25	O	OC15	0.536851	否	否	否	否	2217	正常	无	无	2016-06-03 10:12:19							Non-infection	3	一活女婴;分娩时Ⅰ度会阴裂伤;妊娠合并轻度贫血;单胎顺产;临产;
892	女	0.00273973	A	PU13	0.840407	否	否	否	否	3696	正常	无	无	2016-06-03 16:33:26							Non-infection	3	高危儿;
893	女	24	O	OD35	0.271578	否	否	否	否	1707	正常	无	无	2016-06-04 14:32:01							Non-infection	4	稽留流产;
894	男	37	A	CD19	0.426038	否	否	否	否	7899	正常	无	无	2016-06-15 08:55:00							Non-infection	15	上颌窦骨折;头皮挫伤;眼眶挫伤;眼睑挫裂伤;眼睑裂伤伴泪小管断裂;鼻骨骨折;眼球挫伤;
895	女	28	O	DS19	0.609429	否	否	否	否	3101	正常	无	无	2016-06-06 16:00:00							Non-infection	6	单侧感音神经性耳聋;突发性耳聋;
896	男	36	O	GD25	1.05472	否	否	否	否	10346	正常	无	无	2016-06-05 12:09:57							Non-infection	5	急性阑尾炎;
897	女	19	AB	OT15	0.435826	否	否	否	否	1450	正常	无	无	2016-06-05 15:53:56							Non-infection	5	异位妊娠;
898	女	34	O	OT15	0.435826	否	否	否	否	1088	正常	无	无	2016-06-05 15:54:41							Non-infection	5	异位妊娠;
899	女	0.0438356	O	PU11	1.11582	否	否	否	否	4891	正常	无	无	2016-06-04 15:38:05							Non-infection	4	新生儿高胆红素血症;
900	男	33	O	JU19	0.467653	否	否	否	否	1646	正常	无	无	2016-06-01 09:00:00							Non-infection	1	全身多处软组织挫裂伤;胸外伤;全身多处挫伤;
901	女	23	B	IG15	0.729635	否	否	否	否	13244	正常	无	无	2016-06-16 13:21:19							Non-infection	16	跟腱断裂;
902	男	35	A	IF15	1.42054	否	否	否	否	7150	正常	无	无	2016-06-06 12:07:30							Non-infection	6	肌腱损伤;指骨开放性骨折;开放性指骨骨折;
903	女	90	O	FT25	0.575474	否	否	否	否	5573	正常	无	无	2016-06-03 09:31:00							Non-infection	3	慢性阻塞性肺病;高血压3级;高脂血症;慢性肾功能不全;高血压Ⅲ;慢性阻塞性肺疾病;
904	男	48	A	GC15	1.1591	否	否	否	否	9964	正常	无	无	2016-06-12 15:05:49							Non-infection	12	会阴皮脂腺囊肿;混合痔;高血压;肛周肿物;
905	女	30	O	OC15	0.536851	否	否	否	否	3727	正常	无	无	2016-06-04 09:42:30							Non-infection	4	一活男婴;胎膜早破;分娩时Ⅰ度会阴裂伤;单胎顺产;24h后入产程的胎膜早破;
906	女	30	B	OZ15	0.339466	否	否	否	否	1886	正常	无	无	2016-06-06 11:56:03							Non-infection	6	妊娠剧吐;先兆流产;
907	女	25	O	OC15	0.536851	否	否	否	否	3934	正常	无	无	2016-06-05 11:35:40							Non-infection	5	一活男婴;羊水过少;脐带绕颈;头位顺产;
908	男	22	A	GC25	0.843501	否	否	否	是	8364	正常	无	无	2016-06-10 14:12:20							Non-infection	10	混合痔;
909	男	3	B	GE10	0.629679	否	否	否	否	858	正常	无	无	2016-06-02 08:00:00							Non-infection	2	右侧腹股沟疝;
910	女	18	A	OC15	0.536851	否	否	否	否	4096	正常	无	无	2016-06-05 09:54:41							Non-infection	5	一活女婴;分娩时Ⅰ度会阴裂伤;单胎顺产;羊水过少;
911	女	28	O	NS19	0.483796	否	否	否	否	2691	正常	无	无	2016-06-03 13:14:56							Non-infection	3	急性女性盆腔炎;子宫肌瘤;腹股沟斜疝;
912	男	0.0246575	A	PU11	1.11582	否	否	否	否	2166	正常	无	无	2016-06-04 11:03:40							Non-infection	4	新生儿高胆红素血症;
913	女	32	A	CS13	0.538553	否	否	否	否	2532	正常	无	无	2016-06-05 08:45:00							Non-infection	5	左眼眶骨折;左眼眶骨折?;眼外伤;
914	女	79	O	BR11	2.35435	否	是	否	是	5336	正常	无	无	2016-06-01 10:34:51							Non-infection	1	急性下后壁心肌梗死;胆囊结石伴急性胆囊炎;肺不张;急性冠脉综合征;脑出血;低蛋白血症;电解质紊乱;急性心肌梗死;
915	女	31	O	OD35	0.271578	否	否	否	否	1544	正常	无	无	2016-06-04 14:30:08							Non-infection	3	稽留流产;
916	女	0.0438356	O	PU11	1.11582	否	否	否	否	2448	正常	无	无	2016-06-04 10:53:56							Non-infection	4	新生儿结膜炎;新生儿病理性黄疸;
917	女	31	B	OC15	0.536851	否	否	否	否	4293	正常	无	无	2016-06-05 11:19:59							Non-infection	5	一活男婴;24h内入产程的胎膜早破;分娩时Ⅰ度会阴裂伤;妊娠合并轻度贫血;单胎顺产;
918	男	46	B	BR11	2.35435	否	是	是	是	16684	死亡	无	无	2016-06-02 23:20:00							Non-infection	2	呼吸心跳骤停;丘脑出血;电解质代谢紊乱;混合性酸碱平衡失调;高血压Ⅲ;
919	男	47	O	GL31	0.834456	否	否	否	否	6899	正常	无	无	2016-06-13 08:06:59							Non-infection	12	痛风;胃溃疡伴出血;十二指肠球炎;肾结石;慢性浅表性胃炎伴糜烂;糜烂性食道炎;慢性肾功能不全;上消化道出血;
920	女	30	B	OR15	0.465147	否	否	否	否	2847	正常	无	无	2016-06-04 09:20:45							Non-infection	3	一活女婴;头位顺产;临产;
921	女	27	AB	OB25	1.02328	否	否	否	否	6388	正常	无	无	2016-06-08 10:16:07							Non-infection	7	一活女婴;女性盆腔粘连;妊娠合并轻度贫血;疤痕子宫;妊娠伴有剖宫产史;
922	男	30	AB	LK29	0.50772	否	否	否	否	3947	正常	无	无	2016-06-05 15:34:04							Non-infection	4	左输尿管上段结石;
923	女	35	B	OZ13	0.431564	否	否	否	否	2255	正常	无	无	2016-06-03 10:03:40							Non-infection	2	一活女婴;单胎顺产;足月小样低体重儿;
924	女	26	B	OE15	1.08239	否	否	否	是	9984	正常	无	无	2016-06-08 11:00:00							Non-infection	7	肠系膜囊肿;女性盆腔粘连;输卵管妊娠破裂;孕产妇休克;低钾血症;失血性贫血;
925	女	18	A	ND13	1.31438	否	否	否	是	7792	正常	无	无	2016-06-06 11:00:00							Non-infection	5	宫内早孕;卵巢囊肿蒂扭转;左中下腹痛查因;
926	男	37	A	GC25	0.843501	否	否	否	否	6736	正常	无	无	2016-06-10 11:33:52							Non-infection	9	混合痔;
927	男	36	A	IG15	0.729635	否	否	否	否	6618	正常	无	无	2016-06-08 10:41:40							Non-infection	7	脂肪瘤;腱鞘囊肿;
928	女	42	O	GC25	0.843501	否	否	否	否	8077	正常	无	无	2016-06-14 11:15:01							Non-infection	13	混合痔;
929	女	27	A	OR15	0.465147	否	否	否	否	3436	正常	无	无	2016-06-04 09:15:34							Non-infection	3	一活男婴;单胎顺产;Ⅲ度羊水混浊;先兆临产;
930	女	44	A	DW15	0.508463	否	否	否	否	6477	正常	无	无	2016-06-07 10:48:32							Non-infection	6	声带息肉;
931	男	62	O	GB25	4.73274	否	否	是	是	51966	正常	无	无	2016-06-26 13:50:56							Non-infection	25	升结肠肿瘤;升结肠恶性肿瘤;腹腔肿瘤;
932	男	31	A	IF15	1.42054	否	否	否	否	16889	正常	无	无	2016-06-08 10:58:58							Non-infection	7	右环指骨折;右手皮肤裂伤;右食指外伤骨折;右拇指外伤骨折;手指损伤;
933	女	27	A	IC35	1.92702	否	否	否	是	26967	正常	无	无	2016-06-24 09:34:00							Non-infection	23	踝关节骨折;皮肤挫伤;
934	女	26	A	OC15	0.536851	否	否	否	否	2925	正常	无	无	2016-06-05 09:05:07							Non-infection	4	一活男婴;胎膜早破;分娩时Ⅰ度会阴裂伤;头位顺产;
935	女	0.00547945	O	PU11	1.11582	否	否	否	否	3887	正常	无	无	2016-06-06 09:00:00							Non-infection	5	新生儿高胆红素血症;
936	女	32	O	OD33	0.372328	否	否	否	否	3358	正常	无	无	2016-06-13 10:30:00							Non-infection	12	急性阴道炎;肝功能异常;早孕（药流）;妊娠剧吐;
937	男	32	A	DE29	0.893972	否	否	否	否	9965	正常	无	无	2016-06-08 10:57:59							Non-infection	7	慢性鼻窦炎;慢性肥厚性鼻炎;过敏性鼻炎(变应性鼻炎);
938	女	3	A	IC30	1.79579	否	否	否	否	3248	正常	无	无	2016-06-05 10:00:00							Non-infection	4	膝关节软组织异物残留;膝关节损伤;
939	女	32	AB	OE15	1.08239	否	否	否	是	7582	正常	无	无	2016-06-06 17:52:11							Non-infection	5	输卵管妊娠;
940	男	37	A	IF15	1.42054	否	否	否	否	17868	正常	无	无	2016-06-22 10:30:07							Non-infection	21	右桡骨远端粉碎性骨折;皮肤挫伤;右桡骨远端骨折;
941	男	48	A	IR15	1.06212	否	否	否	否	16098	正常	无	无	2016-06-29 15:43:05							Non-infection	28	髂骨骨折;髋臼骨折;耻骨骨折;创伤性耻骨联合破裂;皮肤挫伤;耻骨闭合性骨折;多发性骨盆骨折;
942	女	40	B	JA15	2.69419	否	否	否	是	17759	正常	无	无	2016-06-17 12:13:27							Non-infection	16	乳腺恶性肿瘤;乳腺恶性肿瘤，外侧;
943	男	30	O	IF15	1.42054	否	否	否	否	7089	正常	无	无	2016-06-08 11:32:00							Non-infection	7	左手皮肤裂伤;左拇指外伤骨折;左拇指骨折;
944	男	47	A	LW19	0.451719	否	否	否	否	3549	正常	无	无	2016-06-04 11:11:32							Non-infection	3	右肾结石;
945	男	42	A	GK21	0.887763	否	否	否	否	5184	正常	无	无	2016-06-06 08:48:35							Non-infection	5	慢性浅表性胃炎伴糜烂;直肠息肉;直肠息肉术后;
946	女	22	AB	OE15	1.08239	否	否	否	否	8404	正常	无	无	2016-06-06 18:01:47							Non-infection	5	输卵管妊娠;
947	男	53	B	GK19	0.905467	否	否	否	否	3980	正常	无	无	2016-06-04 09:47:22							Non-infection	3	慢性浅表性胃炎伴糜烂;十二指肠球部息肉;
948	男	5	O	JU19	0.467653	否	否	否	否	4659	正常	无	无	2016-06-21 14:38:52							Non-infection	20	多处软组织挫伤;右足皮肤裂伤;右足外伤;
949	女	28	O	OE15	1.08239	否	否	否	是	6135	正常	无	无	2016-06-07 10:00:00							Non-infection	6	异位妊娠;输卵管妊娠;
950	女	34	AB	OD35	0.271578	否	否	否	否	1631	正常	无	无	2016-06-04 14:31:10							Non-infection	3	稽留流产;
951	男	33	AB	WZ13	1.03987	否	否	否	否	2312	正常	无	无	2016-06-03 14:41:38							Non-infection	2	身体体表10～19％烧伤;
952	男	41	O	IH35	0.671357	否	否	否	是	3407	正常	无	无	2016-06-11 09:08:00							Non-infection	10	右小腿骨折术后;取除内固定装置;
953	女	22	O	OS19	0.566442	否	否	否	否	2162	正常	无	无	2016-06-07 10:59:52							Non-infection	6	轻度贫血;【剖宫产术后;产后子宫复旧不良;
954	女	27	O	GU15	0.422397	否	否	否	否	2053	正常	无	无	2016-06-03 09:01:48							Non-infection	2	腹痛查因：胃肠炎;腹痛查因：急性胃肠炎;
955	女	26	O	OC15	0.536851	否	否	否	否	4305	正常	无	无	2016-06-07 10:02:34							Non-infection	6	一活女婴;胎膜早破;头位顺产;
956	男	34	B	BB25	6.37435	否	否	否	否	5694	正常	无	无	2016-06-07 09:17:48							Non-infection	6	右手皮肤软组织挫裂伤;右手皮肤裂伤;右手割伤、不除外肌腱损伤;右手挫裂伤并骨折;
957	女	23	B	OB19	1.11181	否	否	否	是	6710	正常	无	无	2016-06-07 12:00:33							Non-infection	6	一活男婴;妊娠合并盆腔粘连;羊水过少;脐带扭转;输卵管绝育;剖宫产后;疤痕子宫;胎儿生长受限;早产;
958	女	34	O	OE15	1.08239	否	否	否	是	6273	正常	无	无	2016-06-07 11:00:00							Non-infection	6	输卵管妊娠;
959	男	23	O	IF15	1.42054	否	否	否	否	5367	正常	无	无	2016-06-08 09:58:29							Non-infection	7	右中指挫裂伤并骨折;
960	女	32	A	OD35	0.271578	否	否	否	否	1617	正常	无	无	2016-06-03 09:00:00							Non-infection	2	稽留流产;
961	女	32	O	NJ15	1.65545	否	否	否	否	2357	正常	无	无	2016-06-08 11:48:20							Non-infection	7	外阴血肿;失血性贫血;
962	男	0.00273973	B	PU13	0.840407	否	否	否	否	4186	正常	无	无	2016-06-06 09:00:00							Non-infection	5	高危儿;
963	男	29	A	JJ15	0.586945	否	否	否	否	4085	正常	无	无	2016-06-08 10:08:23							Non-infection	7	左食指远节挫裂伤;
964	男	49	O	GL31	0.834456	否	否	否	否	7019	正常	无	无	2016-06-08 09:15:42							Non-infection	7	慢性浅表性胃炎伴糜烂;失血性贫血;十二指肠球部溃疡伴出血;急性上消化道出血;
965	女	28	O	HD35	1.61673	否	否	否	是	16223	正常	无	无	2016-06-16 09:00:00							Non-infection	14	胆囊结石伴急性胆囊炎;
966	女	31	O	OE15	1.08239	否	否	否	是	7652	正常	无	无	2016-06-09 09:00:00							Non-infection	7	中度贫血;女性盆腔粘连;输卵管妊娠;
967	男	0.00273973	A	PU13	0.840407	否	否	否	否	6047	正常	无	无	2016-06-06 09:00:00							Non-infection	4	睾丸鞘膜积液;高危儿;
968	女	28	A	OZ15	0.339466	否	否	否	否	3100	正常	无	无	2016-06-06 09:41:09							Non-infection	4	一活男婴;妊娠期糖尿病;头位顺产;先兆临产;
969	女	20	O	OC15	0.536851	否	否	否	否	2434	正常	无	无	2016-06-05 10:03:57							Non-infection	3	一活男婴;分娩时Ⅰ度会阴裂伤;头位顺产;胎膜早破;
970	女	29	O	OC15	0.536851	否	否	否	否	2374	正常	无	无	2016-06-05 08:54:33							Non-infection	3	一活女婴;头位顺产;临产;
971	女	40	A	RU14	0.713771	否	否	否	否	1519	正常	无	无	2016-06-05 09:47:39							Non-infection	3	右乳癌根治术后;乳腺恶性肿瘤;
972	男	59	O	CD19	0.426038	否	否	否	否	6468	正常	无	无	2016-06-09 11:06:24							Non-infection	7	慢性泪囊炎;双眼屈光不正;
973	女	32	A	DW15	0.508463	否	否	否	否	6666	正常	无	无	2016-06-08 10:51:09							Non-infection	6	慢性喉炎;声带息肉;
974	男	68	B	GE15	1.04059	否	否	否	否	5320	正常	无	无	2016-06-05 10:00:00							Non-infection	3	单侧嵌顿性腹股沟斜疝;右侧腹股沟斜疝;
975	女	49	O	DL19	0.623515	否	否	否	否	2977	正常	无	无	2016-06-06 16:46:30							Non-infection	4	鼻衄;
976	女	35	O	OB19	1.11181	否	否	否	否	6100	正常	无	无	2016-06-08 09:52:57							Non-infection	6	一活女婴;妊娠合并盆腔粘连;双侧输卵管卵巢切除术后状态;剖宫产后;疤痕子宫;妊娠 38 周疤痕子宫;
977	男	0.00547945	B	PU11	1.11582	否	否	否	否	2269	正常	无	无	2016-06-05 15:13:45							Non-infection	3	新生儿高胆红素血症;
978	女	28	A	JB19	0.792756	否	否	否	否	2789	正常	无	无	2016-06-07 09:00:00							Non-infection	5	慢性乳腺炎;乳腺肿瘤;
979	男	0.00821918	B	PU11	1.11582	否	否	否	否	3125	正常	无	无	2016-06-06 15:00:00							Non-infection	4	新生儿高胆红素血症;
980	女	31	O	GC25	0.843501	否	否	否	否	7937	正常	无	无	2016-06-12 15:26:24							Non-infection	10	混合痔;
981	女	47	O	GS11	0.969038	否	否	否	否	1951	正常	无	无	2016-06-08 08:39:19							Non-infection	6	急性失血性贫血;慢性浅表性胃炎伴糜烂;十二指肠球部溃疡并出血;高血压病3级，极高危;上消化道出血;
982	女	39	O	CD19	0.426038	否	否	否	否	2716	正常	无	无	2016-06-05 10:33:42							Non-infection	3	右眼翼状胬肉;
983	女	27	A	OC11	0.635765	否	否	否	否	3855	正常	无	无	2016-06-06 09:28:25							Non-infection	4	胎膜早破;头位顺产;妊娠合并轻度贫血;一活女婴;妊娠合并绒毛膜羊膜炎;24h内入产程的胎膜早破;
984	女	39	AB	GU11	0.670056	否	否	否	否	2820	正常	无	无	2016-06-05 10:41:06							Non-infection	3	毒性结节性甲状腺肿;电解质紊乱;甲亢;急性胃肠炎;
985	女	22	AB	OD35	0.271578	否	否	否	否	1309	正常	无	无	2016-06-05 15:52:20							Non-infection	3	稽留流产;
986	男	30	B	DE29	0.893972	否	否	否	否	8221	正常	无	无	2016-06-09 11:02:47							Non-infection	7	慢性扁桃体炎;
987	男	40	B	IF15	1.42054	否	否	否	否	12781	正常	无	无	2016-06-12 10:07:09							Non-infection	10	左手多指挤压伤;
988	男	19	A	DG23	1.39515	否	否	否	否	2029	正常	无	无	2016-06-09 11:25:07							Non-infection	7	髋臼骨折;胸部挫伤;肺挫伤;高坠伤;
989	男	52	O	FM11	4.92028	否	否	否	否	68161	正常	无	无	2016-06-09 14:45:07							Non-infection	7	脂肪肝;心功能Ⅰ级;冠状动脉支架植入后状态;高血压2级 极高危组;双肾小结石;颈动脉硬化;急性前壁心肌梗死;冠状动脉粥样硬化性心脏病;急性ST段抬高型前壁心肌梗死;
990	女	25	AB	OE15	1.08239	否	否	否	是	7751	正常	无	无	2016-06-07 10:00:00							Non-infection	5	输卵管妊娠流产;失血性贫血;
991	男	19	O	VB15	1.13068	否	否	否	否	11596	正常	无	无	2016-06-29 11:15:14							Non-infection	27	左示指切割伤;左手指挫裂伤;
992	男	61	B	WZ15	0.555881	否	否	否	否	2633	正常	无	无	2016-06-09 09:28:52							Non-infection	7	头和颈二度烧伤;电流引起烧伤;
993	男	30	B	IH35	0.671357	否	否	否	是	6168	正常	无	无	2016-06-14 09:01:41							Non-infection	12	取除内固定装置;
994	女	26	B	OD35	0.271578	否	否	否	否	1619	正常	无	无	2016-06-06 17:46:46							Non-infection	4	中孕引产;
995	男	29	AB	GC25	0.843501	否	否	否	是	7921	正常	无	无	2016-06-15 11:46:27							Non-infection	13	混合痔;
996	女	19	A	OD35	0.271578	否	否	否	否	1557	正常	无	无	2016-06-06 10:00:00							Non-infection	4	中期引产;中孕引产;
997	女	25	A	OJ15	0.391912	否	否	否	否	1914	正常	无	无	2016-06-05 11:26:06							Non-infection	3	胎死宫内;晚期引产;胎儿畸形;中期引产(14周以上);
998	女	44	O	IH35	0.671357	否	否	否	否	3680	正常	无	无	2016-06-09 11:36:31							Non-infection	7	取除内固定装置;
999	男	25	A	ID29	1.38069	否	否	否	否	6082	正常	无	无	2016-06-08 11:22:15							Non-infection	6	右手外伤骨折;
1000	男	27	AB	LW19	0.451719	否	否	否	否	2093	正常	无	无	2016-06-06 15:51:59							Non-infection	4	后尿道结石;
1001	女	26	O	OS25	0.303593	否	否	否	否	1214	正常	无	无	2016-06-10 09:00:00							Non-infection	8	先兆流产;
1002	女	68	A	JU19	0.467653	否	否	否	否	1609	正常	无	无	2016-06-04 10:55:42							Non-infection	2	皮下血肿;右下肢软组织挫伤;
1003	男	1	O	WZ13	1.03987	否	否	否	是	3280	正常	无	无	2016-06-08 09:00:00							Non-infection	6	多处烫伤;水火烫伤;
1004	女	24	O	OC15	0.536851	否	否	否	否	1711	正常	无	无	2016-06-04 14:56:04							Non-infection	2	一活女婴;分娩时Ⅰ度会阴裂伤;头位顺产;妊娠合并轻度贫血;提前自然临产伴足月产;
1005	女	39	B	GL21	0.90532	否	否	否	否	3116	正常	无	无	2016-06-07 08:15:08							Non-infection	5	消化道出血;溃疡性结肠炎;中度贫血;痔;慢性浅表性胃炎伴糜烂;胃息肉内镜治疗术后;上消化道出血;
1006	男	43	AB	GU25	0.415806	否	否	否	否	2865	正常	无	无	2016-06-05 15:07:52							Non-infection	3	急性阑尾炎;
1007	男	23	O	IG15	0.729635	否	否	否	否	4544	正常	无	无	2016-06-04 12:43:37							Non-infection	2	腕肌腱端病;手外伤;
1008	男	11	A	IF10	1.03749	否	否	否	否	9094	正常	无	无	2016-06-08 11:36:10							Non-infection	5	左肱骨髁上骨折;
1009	男	60	A	HT25	0.951003	否	否	否	否	5655	正常	无	无	2016-06-08 09:00:00							Non-infection	5	胆囊结石;急性胆源型胰腺炎;
1010	女	32	O	OR15	0.465147	否	否	否	否	3166	正常	无	无	2016-06-07 10:12:45							Non-infection	4	一活女婴;24h内入产程的胎膜早破;头位顺产;妊娠合并轻度贫血;
1011	女	24	O	OC15	0.536851	否	否	否	否	3821	正常	无	无	2016-06-07 10:25:33							Non-infection	4	一活女婴;24h内入产程的胎膜早破;脐带绕颈;分娩时Ⅰ度会阴裂伤;头位顺产;
1012	女	33	B	RU14	0.713771	否	否	否	否	502	正常	无	无	2016-06-04 10:36:20							Non-infection	1	右乳腺瘤术后复查;乳腺恶性肿瘤;右乳癌根治术后;
1013	男	45	A	IF15	1.42054	否	否	否	否	23322	正常	无	无	2016-06-28 12:11:03							Non-infection	25	肩胛骨骨折;楔状骨骨折(足);
1014	男	89	O	GV19	0.823728	否	否	否	否	22332	正常	无	无	2016-06-23 15:40:00							Non-infection	20	急性弥漫性腹膜炎;消化道出血;消化道穿孔;骨髓增生异常综合征;肾积水伴输尿管结石;低蛋白血症;肾囊肿;难治性贫血;
1015	男	50	O	VB15	1.13068	否	否	否	否	9497	正常	无	无	2016-06-17 10:47:07							Non-infection	14	右手多指挤压伤;
1016	男	22	O	IG15	0.729635	否	否	否	否	5166	正常	无	无	2016-06-06 11:05:22							Non-infection	3	肌腱断裂，操作中;右手拇指割伤;趾伸肌腱断裂;
1017	女	0.00273973	A	PU13	0.840407	否	否	否	否	4468	正常	无	无	2016-06-07 10:07:12							Non-infection	4	高危儿;
1018	男	49	O	DD29	1.10134	否	否	否	否	11077	正常	无	无	2016-06-13 10:14:49							Non-infection	9	慢性鼻窦炎;上颌窦囊肿;鼻中隔偏曲;
1019	女	22	A	GZ15	0.482711	否	否	否	否	1053	正常	无	无	2016-06-05 14:21:00							Non-infection	2	混合痔;
1020	女	0.916667	A	WZ15	0.555881	否	否	否	否	3742	正常	无	无	2016-06-09 08:35:34							Non-infection	6	沸水（开水）烫伤;
1021	女	29	A	OC15	0.536851	否	否	否	否	2524	正常	无	无	2016-06-08 10:25:22							Non-infection	5	一活男婴;羊水过少;分娩时Ⅰ度会阴裂伤;头位顺产;α型地中海贫血;
1022	男	38	O	JJ15	0.586945	否	否	否	否	4430	正常	无	无	2016-06-11 10:30:00							Non-infection	8	头皮挫裂伤;
1023	女	29	O	OE15	1.08239	否	否	否	是	6673	正常	无	无	2016-06-09 09:00:00							Non-infection	6	中度贫血;输卵管妊娠;
1024	女	34	A	OE15	1.08239	否	否	否	是	9889	正常	无	无	2016-06-10 14:00:00							Non-infection	7	女性盆腔粘连;后天性输卵管闭锁;输卵管妊娠;低钾血症;失血性贫血;
1025	女	29	B	OC15	0.536851	否	否	否	否	3715	正常	无	无	2016-06-08 10:23:59							Non-infection	5	一活男婴;脐带绕颈;妊娠合并轻度贫血;头位顺产;妊娠合并甲状腺机能减退;先兆临产;
1026	男	0.00273973	B	PU13	0.840407	否	否	否	否	3557	正常	无	无	2016-06-07 11:02:58							Non-infection	4	高危儿;
1027	女	33	O	LW19	0.451719	否	否	否	否	2974	正常	无	无	2016-06-06 15:00:00							Non-infection	3	双侧输尿管结石;
1028	男	40	O	GC25	0.843501	否	否	否	否	7396	正常	无	无	2016-06-12 15:37:32							Non-infection	9	混合痔;
1029	男	27	B	LK19	1.26899	否	否	否	是	12875	正常	无	无	2016-06-09 12:29:35							Non-infection	6	输尿管狭窄;左输尿管下段结石;肾绞痛;
1030	男	53	O	GC25	0.843501	否	否	否	否	8297	正常	无	无	2016-06-19 11:27:59							Non-infection	16	混合痔;
1031	女	27	B	JB19	0.792756	否	否	否	否	3564	正常	无	无	2016-06-09 09:00:00							Non-infection	5	乳腺良性肿瘤;乳腺纤维增生;乳腺纤维瘤;左乳肿物 性质待查 乳腺增生;纤维腺瘤;
1032	女	34	A	OE15	1.08239	否	否	否	是	6290	正常	无	无	2016-06-10 09:00:00							Non-infection	7	卵巢囊肿;输卵管妊娠;
1033	男	57	O	WZ15	0.555881	否	否	否	否	1249	正常	无	无	2016-06-06 10:10:41							Non-infection	3	左大腿烫伤;
1034	男	43	B	IH35	0.671357	否	否	否	否	3033	正常	无	无	2016-06-14 09:35:03							Non-infection	11	取除内固定装置;
1035	男	0.00273973	O	PU13	0.840407	否	否	否	否	4252	正常	无	无	2016-06-07 11:03:12							Non-infection	4	高危儿;
1036	女	19	B	OD33	0.372328	否	否	否	否	5205	正常	无	无	2016-06-13 11:03:26							Non-infection	10	部分性葡萄胎;失血性贫血;
1037	女	21	A	OZ15	0.339466	否	否	否	否	919	正常	无	无	2016-06-08 14:23:33							Non-infection	5	妊娠剧吐伴代谢紊乱;
1038	女	41	AB	GD13	1.30925	否	否	否	否	13501	正常	无	无	2016-06-11 15:04:08							Non-infection	8	急性坏疽性阑尾炎伴穿孔;急性弥漫性腹膜炎;肠梗阻;
1039	男	37	A	GZ15	0.482711	否	否	否	是	11857	正常	无	无	2016-06-11 11:31:44							Non-infection	8	嵌顿性腹股沟斜疝;腹股沟斜疝(单侧);
1040	女	22	O	GU25	0.415806	否	否	否	否	1547	正常	无	无	2016-06-05 11:33:31							Non-infection	2	腹痛查因:阑尾炎？;腹痛查因 阑尾炎;
1041	女	36	B	VJ15	0.934505	否	否	否	否	5679	正常	无	无	2016-06-10 09:30:27							Non-infection	7	右手挤压伤并挫裂伤;多发性骨折;
1042	男	29	B	BJ15	3.28072	否	是	否	是	17971	正常	无	无	2016-06-05 15:00:00							Non-infection	2	脑出血;特指脑内出血;
1043	女	22	O	OE15	1.08239	否	否	否	否	6089	正常	无	无	2016-06-10 09:00:00							Non-infection	7	女性盆腔粘连;输卵管妊娠破裂;
1044	女	30	A	OZ15	0.339466	否	否	否	否	3237	正常	无	无	2016-06-07 11:11:15							Non-infection	3	一活男婴;头位顺产;妊娠合并轻度贫血;先兆临产;
1045	男	38	B	IH35	0.671357	否	否	否	否	4261	正常	无	无	2016-06-10 10:24:00							Non-infection	6	右小腿骨折术后;右踝骨折术后;
1046	女	36	A	DW15	0.508463	否	否	否	否	6147	正常	无	无	2016-06-10 09:10:12							Non-infection	6	声带息肉;
1047	女	33	O	GU15	0.422397	否	否	否	否	1861	正常	无	无	2016-06-06 15:25:10							Non-infection	2	急性肠胃炎;腹痛查因？;
1048	女	44	A	RV19	2.98014	否	否	是	否	8022	正常	无	无	2016-06-11 11:23:53							Non-infection	7	乙状结肠交界恶性肿瘤;直肠癌术后;
1049	男	40	O	GC25	0.843501	否	否	否	是	8135	正常	无	无	2016-06-12 15:42:51							Non-infection	8	混合痔;
1050	男	33	O	GC25	0.843501	否	否	否	是	11539	正常	无	无	2016-06-16 13:56:06							Non-infection	12	混合痔;
1051	男	51	B	GZ15	0.482711	否	否	否	是	16316	正常	无	无	2016-06-12 09:50:51							Non-infection	8	左侧腹股沟斜疝;左侧腹股沟疝;
1052	女	34	O	OE15	1.08239	否	否	否	是	10834	正常	无	无	2016-06-10 09:00:00							Non-infection	6	中度贫血;输卵管妊娠流产;子宫肌瘤;输卵管卵巢囊肿;异位妊娠;
1053	女	44	B	GC25	0.843501	否	否	否	是	8615	正常	无	无	2016-06-12 15:29:23							Non-infection	8	混合痔;
1054	女	39	B	JB19	0.792756	否	否	否	否	2942	正常	无	无	2016-06-13 14:58:40							Non-infection	7	纤维腺瘤;乳房肿块;
1055	男	27	O	LD15	1.36179	否	否	否	是	10103	正常	无	无	2016-06-10 08:58:57							Non-infection	6	输尿管狭窄;右输尿管下段结石;
1056	男	57	A	LK19	1.26899	否	否	否	是	11659	正常	无	无	2016-06-10 14:10:17							Non-infection	6	左输尿管下段结石;
1057	男	7	O	GU25	0.415806	否	否	否	否	1524	正常	无	无	2016-06-05 11:47:56							Non-infection	1	急性阑尾炎;
1058	男	29	A	LK29	0.50772	否	否	否	否	3490	正常	无	无	2016-06-08 11:59:23							Non-infection	4	左输尿管上段结石;
1059	男	23	A	IG13	1.02743	否	否	否	否	5666	正常	无	无	2016-06-10 09:11:14							Non-infection	6	右足割伤;右足切割伤;右足挫裂伤;
1060	男	47	B	GC25	0.843501	否	否	否	是	7388	正常	无	无	2016-06-12 15:58:01							Non-infection	8	混合痔;
1061	女	43	A	GC25	0.843501	否	否	否	是	8886	正常	无	无	2016-06-16 14:18:43							Non-infection	12	混合痔;
1062	女	26	AB	FJ15	1.15565	否	否	否	否	3584	正常	无	无	2016-06-10 14:39:13							Non-infection	6	血管瘤;左中指割伤;
1063	女	26	A	OZ15	0.339466	否	否	否	否	3681	正常	无	无	2016-06-10 11:10:51							Non-infection	6	一活女婴;巨大儿;头位顺产;妊娠合并轻度贫血;先兆临产;
1064	女	66	B	LS21	1.28201	否	否	否	否	6097	正常	无	无	2016-06-14 11:47:21							Non-infection	10	脑梗死;2型糖尿病;高脂血症;高血压2级 极高危组;糖尿病性肾病;
1065	男	53	B	VB15	1.13068	否	否	否	否	6203	正常	无	无	2016-06-14 09:53:57							Non-infection	10	右拇指外伤并骨折;
1066	女	45	B	HT25	0.951003	否	否	否	否	20236	正常	无	无	2016-06-15 09:23:34							Non-infection	11	脂肪肝;急性胰腺炎;肾结石;混合性高脂血症;2型糖尿病;高血压Ⅲ;急性胰腺炎？;
1067	女	28	B	OB25	1.02328	否	否	否	否	6054	正常	无	无	2016-06-11 10:34:47							Non-infection	7	一活女婴;瘢痕子宫;妊娠合并盆腔粘连;脐带绕颈;脐带扭转;妊娠合并轻度贫血;剖宫产后;妊娠伴有剖宫产史;
1068	男	44	AB	IS25	0.647032	否	否	否	否	4788	正常	无	无	2016-06-16 09:37:00							Non-infection	12	左小腿外伤;左膝撞伤;左膝关节内侧副韧带损伤;
1069	男	32	A	BY15	0.688502	否	否	否	否	1419	正常	无	无	2016-06-05 11:15:00							Non-infection	1	头皮挫伤;创伤性蛛网膜下腔出血;头皮血肿;中型闭合性颅脑损伤;
1070	女	18	B	OD35	0.271578	否	否	否	否	1502	正常	无	无	2016-06-10 09:00:00							Non-infection	5	中期引产(14周以上);
1071	女	30	O	OS25	0.303593	否	否	否	否	4981	正常	无	无	2016-06-15 11:04:05							Non-infection	11	难免流产;中期引产;
1072	女	24	O	OC15	0.536851	否	否	否	否	2691	正常	无	无	2016-06-10 09:37:29							Non-infection	5	分娩时Ⅰ度会阴裂伤;头位顺产;妊娠合并轻度贫血;一活男婴;先兆临产;
1073	女	29	O	OC15	0.536851	否	否	否	否	2421	正常	无	无	2016-06-08 09:23:34							Non-infection	3	一活女婴;分娩时Ⅰ度会阴裂伤;头位顺产;临产;
1074	男	32	O	JJ15	0.586945	否	否	否	否	1432	正常	无	无	2016-06-08 11:40:00							Non-infection	3	头皮裂伤;胸壁挫伤;复合性外伤;
1075	男	43	AB	IS39	0.637176	否	否	否	否	739	正常	无	无	2016-06-05 15:38:06							Non-infection	0	右胫腓骨骨折;
1076	女	25	AB	OR15	0.465147	否	否	否	否	2818	正常	无	无	2016-06-09 10:38:59							Non-infection	4	一活女婴;胎膜早破;头位顺产;
1077	女	28	B	OC15	0.536851	否	否	否	否	3602	正常	无	无	2016-06-07 09:42:33							Non-infection	2	一活男婴;巨大儿;胎膜早破;分娩时Ⅰ度会阴裂伤;头位顺产;
1078	男	47	A	GK25	0.687657	否	否	否	否	4860	正常	无	无	2016-06-09 08:21:02							Non-infection	4	结肠息肉;
1079	男	38	A	DG35	0.679752	否	否	否	否	2651	正常	无	无	2016-06-09 09:00:00							Non-infection	4	颈部脂肪瘤;
1080	男	56	A	RV19	2.98014	否	否	是	否	2694	正常	无	无	2016-06-08 09:05:26							Non-infection	3	直肠癌术后;
1081	女	27	O	OC15	0.536851	否	否	否	否	4968	正常	无	无	2016-06-09 09:47:27							Non-infection	4	一活女婴;分娩时Ⅰ度会阴裂伤;头位顺产;引产;
1082	女	50	B	CS13	0.538553	否	否	否	否	1263	正常	无	无	2016-06-07 11:01:45							Non-infection	2	右眼挫伤;眼眶挫伤;眼外伤;
1083	男	50	B	LJ15	0.501801	否	否	否	否	2490	正常	无	无	2016-06-08 15:15:24							Non-infection	3	左侧输尿管结石术后;出血性膀胱炎;
1084	女	44	A	LJ15	0.501801	否	否	否	否	2749	正常	无	无	2016-06-08 14:47:47							Non-infection	3	出血性膀胱炎;取除输尿管支架;左肾结石;
1085	男	0.00821918	O	PU11	1.11582	否	否	否	否	1322	正常	无	无	2016-06-06 09:00:00							Non-infection	1	新生儿高胆红素血症;
1086	女	25	B	OB25	1.02328	否	否	否	否	6501	正常	无	无	2016-06-11 10:25:58							Non-infection	6	一活男婴;妊娠合并盆腔粘连;妊娠合并轻度贫血;剖宫产后;疤痕子宫;
1087	男	0.0246575	O	PU11	1.11582	否	否	否	否	3538	正常	无	无	2016-06-10 09:55:24							Non-infection	5	新生儿高胆红素血症;
1088	女	35	O	OD35	0.271578	否	否	否	否	1784	正常	无	无	2016-06-09 15:00:00							Non-infection	4	稽留流产;
1089	女	25	B	OU15	0.267715	否	否	否	否	1445	正常	无	无	2016-06-08 09:38:26							Non-infection	3	妊娠合并轻度贫血;孕1产0妊娠 18周;先兆早产不伴分娩;
1090	男	23	O	DD29	1.10134	否	否	否	否	11317	正常	无	无	2016-06-15 09:57:35							Non-infection	9	慢性鼻窦炎;鼻中隔偏曲;
1091	女	28	O	OB23	1.08755	否	否	否	否	5912	正常	无	无	2016-06-12 10:36:05							Non-infection	7	一活男婴;脐带绕颈;臀位分娩;产后贫血;剖宫产后;胎盘植入不伴出血;
1092	女	29	B	OC15	0.536851	否	否	否	否	5232	正常	无	无	2016-06-09 10:05:18							Non-infection	4	一活男婴;胎膜早破;头位顺产;
1093	女	41	O	LJ15	0.501801	否	否	否	否	2686	正常	无	无	2016-06-08 14:50:39							Non-infection	3	出血性膀胱炎;右输尿管结石术后;
1094	女	23	A	OC15	0.536851	否	否	否	否	3067	正常	无	无	2016-06-09 08:46:19							Non-infection	4	一活女婴;分娩时Ⅰ度会阴裂伤;妊娠合并轻度贫血;头位顺产;提前自然临产伴足月产;
1095	女	36	A	OS25	0.303593	否	否	否	否	1048	正常	无	无	2016-06-11 09:00:00							Non-infection	6	先兆流产;
1096	女	26	B	OC15	0.536851	否	否	否	否	3668	正常	无	无	2016-06-09 09:25:27							Non-infection	4	一活女婴;分娩时Ⅰ度会阴裂伤;头位顺产;妊娠合并轻度贫血;提前自然临产伴足月产;
1097	女	29	A	OD33	0.372328	否	否	否	否	1720	正常	无	无	2016-06-07 11:52:29							Non-infection	2	妊娠合并凝血功能异常;疤痕子宫;早孕 人流术;早孕（药流）;
1098	女	23	O	OC15	0.536851	否	否	否	否	2478	正常	无	无	2016-06-09 09:19:52							Non-infection	4	一活女婴;分娩时Ⅰ度会阴裂伤;头位顺产;提前自然临产伴足月产;
1099	女	21	A	NR15	1.23855	否	否	否	否	1381	正常	无	无	2016-06-12 16:44:48							Non-infection	6	侵袭性葡萄胎;急性扁桃体炎;
1100	女	24	A	OZ15	0.339466	否	否	否	否	3763	正常	无	无	2016-06-09 09:17:26							Non-infection	4	一活女婴;妊娠期糖尿病;脐带绕颈;头位顺产;提前自然临产伴足月产;
1101	女	0.00821918	B	PU11	1.11582	否	否	否	否	2905	正常	无	无	2016-06-08 13:23:19							Non-infection	3	新生儿高胆红素血症;
1102	男	42	O	DW15	0.508463	否	否	否	否	7112	正常	无	无	2016-06-12 09:00:00							Non-infection	6	声带息肉;
1103	女	43	O	IF25	2.46846	否	否	否	是	17535	正常	无	无	2016-06-22 09:33:20							Non-infection	17	左髌骨骨折;髌骨脱位;膝关节损伤;
1104	女	23	O	OZ15	0.339466	否	否	否	否	2264	正常	无	无	2016-06-07 10:51:49							Non-infection	2	胎死宫内;死胎;急产;
1105	女	26	A	OB25	1.02328	否	否	否	否	5281	正常	无	无	2016-06-12 10:08:24							Non-infection	7	特指胎位不正和先露异常难产;妊娠合并轻度贫血;一活女婴;剖宫产后;
1106	男	41	A	CT15	0.513468	否	否	否	否	1311	正常	无	无	2016-06-07 10:50:10							Non-infection	2	高眼压症;屈光不正;右眼翼状胬肉;
1107	男	25	AB	HT11	4.01484	否	否	否	否	35351	正常	无	无	2016-06-27 11:23:48							Non-infection	22	急性胰腺炎;Ⅱ型糖尿病(非胰岛素依赖型糖尿病);高脂血症;弥漫性腹膜炎;
1108	女	29	A	OZ15	0.339466	否	否	否	否	1798	正常	无	无	2016-06-07 16:09:38							Non-infection	2	轻度贫血;低钙血症;低钠血症;低钾血症;中孕;急性胃肠炎;妊娠合并急性肠胃炎;妊娠合并急性胃炎;
1109	男	40	B	IF15	1.42054	否	否	否	否	15230	正常	无	无	2016-06-15 11:55:29							Non-infection	10	腕和手水平特指神经损伤;右环指骨折;右手挤压伤并挫裂伤;右中指骨折;右手食指骨折;创伤性指动脉破裂;右手骨折;
1110	男	26	A	IG15	0.729635	否	否	否	否	7253	正常	无	无	2016-06-12 09:57:50							Non-infection	7	腕和手水平手尺神经损伤;肌腱断裂，操作中;左手割伤;左手割伤并肌腱损伤;
1111	男	19	AB	EJ15	1.19315	否	否	否	否	3245	正常	无	无	2016-06-10 15:16:12							Non-infection	5	右侧气胸;自发性气胸;
1112	女	29	A	GC25	0.843501	否	否	否	是	7910	正常	无	无	2016-06-18 14:18:48							Non-infection	13	混合痔;
1113	女	0.00273973	A	PU13	0.840407	否	否	否	否	3475	正常	无	无	2016-06-09 10:26:10							Non-infection	4	高危儿;
1114	女	30	O	OB23	1.08755	否	否	否	否	5277	正常	无	无	2016-06-12 10:25:18							Non-infection	7	一活女婴;胎儿单脐动脉;羊水过少;脐带绕颈;足月小样低体重儿;【剖宫产术后;妊娠合并羊水过少;
1115	女	33	O	IS15	0.546706	否	否	否	否	5886	正常	无	无	2016-06-17 10:14:31							Non-infection	11	右外踝骨折;骰骨骨折;跖骨骨折;全身多处皮肤擦伤;全身多处软组织挫裂伤;
1116	女	19	B	OR11	0.569395	否	否	否	否	2668	正常	无	无	2016-06-08 10:44:09							Non-infection	2	一活男婴;头位顺产;妊娠合并绒毛膜羊膜炎;早产;提前自然临产伴早产;
1117	女	51	A	IF15	1.42054	否	否	否	否	15949	正常	无	无	2016-06-20 10:48:35							Non-infection	14	右锁骨骨折;
1118	女	17	A	VJ15	0.934505	否	否	否	否	6336	正常	无	无	2016-06-13 10:30:06							Non-infection	7	刀刺伤;
1119	女	36	A	OC15	0.536851	否	否	否	否	2695	正常	无	无	2016-06-10 09:01:27							Non-infection	4	一活男婴;分娩时Ⅰ度会阴裂伤;头位顺产;妊娠合并轻度贫血;先兆临产;
1120	女	42	B	KD19	1.52031	否	否	否	否	9696	正常	无	无	2016-06-13 10:28:58							Non-infection	7	结节性甲状腺肿;甲状腺良性肿瘤;
1121	男	75	AB	GD15	1.05273	否	否	否	否	7118	正常	无	无	2016-06-11 11:40:38							Non-infection	5	急性坏疽性阑尾炎;急性阑尾炎;
1122	女	44	A	KD19	1.52031	否	否	否	是	11204	正常	无	无	2016-06-15 15:25:43							Non-infection	9	结节性甲状腺肿;低钙血症;声带小结;甲状腺肿物;
1123	女	31	O	OC15	0.536851	否	否	否	否	2613	正常	无	无	2016-06-09 10:26:13							Non-infection	3	一活女婴;胎膜早破;头位顺产;妊娠合并轻度贫血;疤痕子宫;
1124	男	45	A	FV15	0.847995	否	否	否	否	3835	正常	无	无	2016-06-09 08:53:10							Non-infection	3	纵膈淋巴结肿大;
1125	男	72	B	HC13	3.75159	否	否	否	是	26920	正常	无	无	2016-06-27 09:33:45							Non-infection	21	胆总管结石;肝内胆管结石;急性胆源型胰腺炎;胆囊结石伴急性胆囊炎(胆石症伴急性胆囊炎);胆总管结石伴有胆管炎;腹痛查因：;
1126	女	35	O	JB19	0.792756	否	否	否	否	3564	正常	无	无	2016-06-23 12:46:27							Non-infection	3	乳腺纤维瘤;右乳肿物？;
1127	女	43	B	DW15	0.508463	否	否	否	否	6548	正常	无	无	2016-06-12 09:00:00							Non-infection	6	声带息肉;
1128	男	25	B	IG15	0.729635	否	否	否	否	14440	正常	无	无	2016-06-24 10:21:33							Non-infection	18	左下肢外伤;左手外伤;手指肌断裂;
1129	女	29	AB	OB25	1.02328	否	否	否	否	6112	正常	无	无	2016-06-15 11:42:58							Non-infection	9	一活男婴;羊水过少;轻度贫血;剖宫产后;Ⅲ度羊水混浊;
1130	男	40	O	IG15	0.729635	否	否	否	否	6269	正常	无	无	2016-06-13 11:02:49							Non-infection	7	下肢良性肿瘤;
1131	男	24	O	LK19	1.26899	否	否	否	是	11714	正常	无	无	2016-06-13 12:02:46							Non-infection	7	右输尿管上段结石;
1132	女	25	O	GD25	1.05472	否	否	否	是	8509	正常	无	无	2016-06-12 12:06:18							Non-infection	6	慢性阑尾炎急性发作;
1133	男	24	A	VC15	0.886134	否	否	否	否	4045	正常	无	无	2016-06-13 10:33:15							Non-infection	7	左手外伤;
1134	女	33	O	IZ15	0.569827	否	否	否	否	6279	正常	无	无	2016-06-19 08:45:00							Non-infection	13	腰椎骨折;胸椎骨折;皮肤挫伤;
1135	女	34	B	OB25	1.02328	否	否	否	否	6127	正常	无	无	2016-06-12 11:52:11							Non-infection	6	一活女婴;胎膜早破;脐带绕颈;轻度贫血;疤痕子宫;手术后盆腔粘连;臀位;妊娠伴有剖宫产史;
1136	男	47	O	VB15	1.13068	否	否	否	否	5919	正常	无	无	2016-06-13 10:57:08							Non-infection	7	左手外伤;
1137	男	30	O	IS15	0.546706	否	否	否	否	5398	正常	无	无	2016-06-15 11:24:46							Non-infection	9	右足骨折;
1138	男	45	O	GC25	0.843501	否	否	否	否	8385	正常	无	无	2016-06-20 09:00:00							Non-infection	14	混合痔;
1139	男	35	B	IF25	2.46846	否	否	否	是	28308	正常	无	无	2016-06-28 14:28:59							Non-infection	22	外侧半月板损伤;下肢深静脉血栓形成;闭合性胫骨平台骨折;股骨髁间闭合性骨折;膝关节副韧带损伤;皮肤挫伤;
1140	男	75	O	GE15	1.04059	否	否	否	是	10033	正常	无	无	2016-06-14 11:06:14							Non-infection	8	腹壁嵌顿疝;右侧睾丸鞘膜积液;右侧腹股沟斜疝;
1141	女	33	A	OT15	0.435826	否	否	否	否	1663	正常	无	无	2016-06-14 10:04:28							Non-infection	8	异位妊娠;
1142	女	0.0109589	O	PU11	1.11582	否	否	否	否	2524	正常	无	无	2016-06-10 10:05:06							Non-infection	4	新生儿高胆红素血症;
1143	女	29	B	OZ13	0.431564	否	否	否	否	1734	正常	无	无	2016-06-13 16:06:30							Non-infection	7	先兆流产;妊娠剧吐;
1144	男	40	A	IG15	0.729635	否	否	否	否	5912	正常	无	无	2016-06-08 15:42:36							Non-infection	2	左手外伤术后;左手外伤骨折;
1145	男	48	O	LJ15	0.501801	否	否	否	是	10125	正常	无	无	2016-06-11 15:08:21							Non-infection	5	双肾小结石;右输尿管下段结石;右输尿管结石，右肾结石;
1146	男	32	B	GD25	1.05472	否	否	否	否	7030	正常	无	无	2016-06-14 10:00:52							Non-infection	8	慢性阑尾炎急性发作;急性阑尾炎;
1147	女	25	A	OD35	0.271578	否	否	否	否	1676	正常	无	无	2016-06-10 10:00:00							Non-infection	4	稽留流产;
1148	女	27	A	OZ15	0.339466	否	否	否	否	1799	正常	无	无	2016-06-17 08:56:28							Non-infection	11	妊娠剧吐;
1149	男	45	AB	DV19	0.511393	否	否	否	否	3415	正常	无	无	2016-06-09 11:12:09							Non-infection	3	硬膜下积液;头部外伤;多处皮肤软组织挫擦伤;
1150	男	38	B	JD25	1.00892	否	否	否	否	4006	正常	无	无	2016-06-12 10:44:19							Non-infection	6	右手外伤;右手外伤骨折;
1151	女	24	O	OR15	0.465147	否	否	否	否	5654	正常	无	无	2016-06-17 11:02:44							Non-infection	11	胎膜早破;难免流产;疤痕子宫;
1152	男	3	B	GE10	0.629679	否	否	否	否	5644	正常	无	无	2016-06-10 10:08:17							Non-infection	3	右侧腹股沟斜疝;腹股沟疝;
1153	男	28	A	ID29	1.38069	否	否	否	是	30258	正常	无	无	2016-06-23 09:15:00							Non-infection	17	跟骨骨折;右跟骨骨折;
1154	女	38	B	OE15	1.08239	否	否	否	是	9909	正常	无	无	2016-06-11 16:13:00							Non-infection	5	女性盆腔粘连;输卵管妊娠;白细胞减少症;低钾血症;失血性贫血;异位妊娠;
1155	女	40	B	OS25	0.303593	否	否	否	否	1277	正常	无	无	2016-06-13 09:28:21							Non-infection	7	先兆流产;
1156	男	47	O	IH25	0.788404	否	否	否	否	6917	正常	无	无	2016-06-18 10:00:00							Non-infection	12	右足砸伤;右足骨折;右足软组织挫伤;
1157	女	26	B	OE15	1.08239	否	否	否	否	7475	正常	无	无	2016-06-12 16:29:34							Non-infection	6	输卵管妊娠;失血性贫血;卵巢冠囊肿;
1158	女	27	A	OC15	0.536851	否	否	否	否	2851	正常	无	无	2016-06-09 09:49:17							Non-infection	3	一活女婴;分娩时Ⅰ度会阴裂伤;头位顺产;临产;
1159	女	27	O	OR15	0.465147	否	否	否	否	2734	正常	无	无	2016-06-09 09:36:01							Non-infection	2	一活男婴;头位顺产;临产;
1160	女	25	O	OC15	0.536851	否	否	否	否	3522	正常	无	无	2016-06-10 14:20:17							Non-infection	3	一活男婴;胎膜早破;头位顺产;妊娠合并轻度贫血;
1161	女	27	O	OR15	0.465147	否	否	否	否	3181	正常	无	无	2016-06-10 09:50:42							Non-infection	3	一活女婴;脐带绕颈;头位顺产;临产;
1162	女	65	A	FS13	0.855928	否	否	否	否	13431	正常	无	无	2016-06-21 16:18:21							Non-infection	14	颈内动脉粥样硬化;面神经炎;高血压1级;混合性高脂血症;高尿酸血症;2型糖尿病;冠心病：PCI术后;不稳定型心绞痛;
1163	女	45	O	RV19	2.98014	否	否	是	否	6348	正常	无	无	2016-06-11 15:00:00							Non-infection	4	左乳癌改良根治术后;乳腺恶性肿瘤;
1164	女	25	O	XS25	0.370166	否	否	否	否	296	正常	无	无	2016-06-07 14:38:58							Non-infection	0	早孕11周;早孕药流;宫内早孕;
1165	女	49	A	GC25	0.843501	否	否	否	否	7571	正常	无	无	2016-06-16 15:04:05							Non-infection	9	混合痔;
1166	女	42	O	LK19	1.26899	否	否	否	是	10537	正常	无	无	2016-06-18 14:28:39							Non-infection	6	左肾囊肿;左侧输尿管结石;
1167	女	18	B	OS25	0.303593	否	否	否	否	966	正常	无	无	2016-06-12 15:31:00							Non-infection	5	先兆流产;
1168	女	46	A	LW19	0.451719	否	否	否	否	3605	正常	无	无	2016-06-10 08:33:44							Non-infection	3	肝囊肿;肝内胆管结石;胆囊息肉;缺铁性贫血;高甘油三酯血症;双肾结石;慢性肾小球肾炎;
1169	女	25	B	OZ15	0.339466	否	否	否	否	1633	正常	无	无	2016-06-09 09:05:16							Non-infection	2	一活男婴;头位顺产;妊娠合并轻度贫血;临产;
1170	男	28	A	MS15	0.464764	否	否	否	否	4980	正常	无	无	2016-06-20 15:00:00							Non-infection	13	右侧急性附睾炎;
1171	女	26	A	OC15	0.536851	否	否	否	否	3720	正常	无	无	2016-06-12 10:48:32							Non-infection	5	一活女婴;头位顺产;临产;
1172	女	33	O	OB19	1.11181	否	否	否	否	6210	正常	无	无	2016-06-15 10:20:22							Non-infection	8	一活女婴;妊娠合并盆腔粘连;输卵管绝育;疤痕子宫;【剖宫产术后;
1173	女	29	AB	DD29	1.10134	否	否	否	否	10701	正常	无	无	2016-06-15 11:30:54							Non-infection	8	慢性鼻窦炎;
1174	女	26	A	WZ13	1.03987	否	否	否	否	6335	正常	无	无	2016-06-25 08:26:11							Non-infection	18	面部烫伤;热饮料、食物、油烫伤;颜面部烫伤;
1175	女	22	O	DD29	1.10134	否	否	否	否	9098	正常	无	无	2016-06-13 11:14:56							Non-infection	6	慢性鼻窦炎;鼻中隔偏曲;过敏性鼻炎;鼻中隔弯曲;
1176	男	35	O	LW19	0.451719	否	否	否	否	836	正常	无	无	2016-06-08 11:40:05							Non-infection	1	左输尿管下段结石;左输尿管结石;
1177	女	30	B	OB23	1.08755	否	否	否	否	6340	正常	无	无	2016-06-14 09:14:26							Non-infection	7	一活男婴;疗病性流产，与胎儿疾病有关;羊水过少;妊娠合并轻度贫血;剖宫产后;胎儿窘迫;
1178	女	22	A	OB25	1.02328	否	否	否	否	5745	正常	无	无	2016-06-14 09:53:33							Non-infection	7	一活男婴;妊娠合并盆腔粘连;疤痕子宫;【剖宫产术后;
1179	男	37	B	IG15	0.729635	否	否	否	否	7358	正常	无	无	2016-06-28 13:05:32							Non-infection	21	右食指挫裂伤;右腕挤压伤;
1180	男	50	O	IG15	0.729635	否	否	否	否	9406	正常	无	无	2016-06-16 14:09:25							Non-infection	9	左腕骨折;左腕软组织损伤;左腕意外摔伤;左腕摔伤;左腕割伤;左腕扭伤;左腕部皮肤软组织挫裂伤;手伸肌腱自发性破裂;
1181	男	20	A	IS15	0.546706	否	否	否	否	4220	正常	无	无	2016-06-27 10:12:09							Non-infection	20	右足骨折;跖骨骨折;
1182	男	23	O	VB15	1.13068	否	否	否	否	5015	正常	无	无	2016-06-15 12:04:35							Non-infection	8	左拇指外伤;
1183	女	26	A	OS25	0.303593	否	否	否	否	574	正常	无	无	2016-06-08 11:18:07							Non-infection	1	稽留流产;先兆流产;
1184	女	29	AB	OS25	0.303593	否	否	否	否	1607	正常	无	无	2016-06-13 14:54:33							Non-infection	6	先兆流产;
1185	女	37	O	HU13	0.760697	否	否	否	否	4140	正常	无	无	2016-06-13 16:06:30							Non-infection	6	胆囊结石伴急性胆囊炎;胆总管结石伴胆管炎;白血病;胆总管结石伴急性胆管炎;
1186	女	24	A	IF15	1.42054	否	否	否	否	6331	正常	无	无	2016-06-19 14:58:54							Non-infection	11	第一掌骨骨折;
1187	男	57	O	FM11	4.92028	否	否	否	否	70689	正常	无	无	2016-06-20 10:00:00							Non-infection	12	心功能Ⅱ级;上肢动脉粥样硬化;急性非ST段抬高型心肌梗死;低钾血症;高血压2级 极高危组;颈动脉硬化;脑梗塞;肢体动脉硬化;冠状动脉粥样硬化性心脏病;急性冠脉综合征;
1188	女	30	O	OE15	1.08239	否	否	否	是	10507	正常	无	无	2016-06-13 10:05:46							Non-infection	5	女性盆腔粘连;盆腔子宫内膜异位症;输卵管妊娠;低钾血症;
1189	女	21	O	OC15	0.536851	否	否	否	否	2227	正常	无	无	2016-06-11 09:29:52							Non-infection	3	一活女婴;急产;分娩时Ⅰ度会阴裂伤;头位顺产;
1190	女	28	O	OC15	0.536851	否	否	否	否	3363	正常	无	无	2016-06-11 09:45:07							Non-infection	3	一活女婴;妊娠期糖尿病;脐带绕颈;头位顺产;妊娠合并轻度贫血;单胎顺产;
1191	女	29	A	DC19	1.41873	否	否	否	否	9345	正常	无	无	2016-06-14 11:24:58							Non-infection	6	创伤性鼓膜穿孔;慢性中耳炎;
1192	女	39	A	NE19	0.508784	否	否	否	否	1188	正常	无	无	2016-06-10 09:40:00							Non-infection	2	急性失血性贫血;功血;
1193	女	33	A	DC19	1.41873	否	否	否	否	14816	正常	无	无	2016-06-12 09:00:00							Non-infection	4	分泌性中耳炎;
1194	女	41	A	LW19	0.451719	否	否	否	否	2405	正常	无	无	2016-06-11 15:07:40							Non-infection	3	双肾结石;
1195	男	41	A	HU15	0.544707	否	否	否	否	2567	正常	无	无	2016-06-11 14:39:53							Non-infection	3	胆囊结石伴急性胆囊炎;
1196	女	52	B	IF15	1.42054	否	否	否	否	16135	正常	无	无	2016-06-15 12:26:27							Non-infection	7	尺骨茎突骨折;左桡骨远端粉碎性骨折;左桡骨远端骨折;
1197	女	4	O	GZ15	0.482711	否	否	否	否	957	正常	无	无	2016-06-10 09:58:51							Non-infection	2	右侧腹股沟斜疝;右侧腹股沟疝;
1198	男	46	O	GK21	0.887763	否	否	否	否	6665	正常	无	无	2016-06-12 07:58:22							Non-infection	4	结肠息肉;前列腺结石;脂肪肝;食管炎;胃底息肉;痔疮;慢性浅表性胃炎;
1199	女	23	O	LZ15	0.387973	否	否	否	否	3398	正常	无	无	2016-06-11 14:19:10							Non-infection	3	先天性肾萎缩;慢性肾功能不全;慢性肾脏病4期;
1200	女	0.00273973	O	PU11	1.11582	否	否	否	否	2941	正常	无	无	2016-06-11 09:57:21							Non-infection	3	新生儿低血糖症;高危儿;
1201	女	19	O	JJ15	0.586945	否	否	否	否	2263	正常	无	无	2016-06-15 10:55:18							Non-infection	7	瘢痕疙瘩;
1202	女	71	B	IU23	0.797413	否	否	否	否	5100	正常	无	无	2016-06-16 09:00:00							Non-infection	8	肝硬化;腰椎间盘突出;肾结石;2型糖尿病;高血压;腰痛查因？;
1203	男	37	B	IG15	0.729635	否	否	否	否	5824	正常	无	无	2016-06-13 10:40:11							Non-infection	5	腕和手水平手尺神经损伤;右腕割伤;手开放性外伤累及肌腱;上肢开放性外伤累及肌腱;
1204	女	25	B	OC15	0.536851	否	否	否	否	3277	正常	无	无	2016-06-12 11:40:46							Non-infection	4	分娩时Ⅰ度会阴裂伤;头位顺产;妊娠合并轻度贫血;一活女婴;单胎顺产;
1205	男	45	B	IF15	1.42054	否	否	否	否	15573	正常	无	无	2016-06-26 10:22:33							Non-infection	18	尺骨骨折;
1206	女	46	O	GD25	1.05472	否	否	否	否	10011	正常	无	无	2016-06-13 11:04:05							Non-infection	5	急性阑尾炎;
1207	女	21	O	IF15	1.42054	否	否	否	否	6941	正常	无	无	2016-06-17 10:29:18							Non-infection	9	甲床炎;双手挫裂伤;右食指骨折;
1208	男	51	A	IB15	5.81888	否	否	否	是	40906	正常	无	无	2016-06-27 10:27:49							Non-infection	17	腰椎间盘突出症;腱鞘囊肿;
1209	女	21	O	OC15	0.536851	否	否	否	否	3900	正常	无	无	2016-06-12 11:13:13							Non-infection	4	一活女婴;头位顺产;
1210	女	34	B	OC15	0.536851	否	否	否	否	3660	正常	无	无	2016-06-12 11:30:33							Non-infection	4	一活女婴;羊水过少;分娩时Ⅰ度会阴裂伤;头位顺产;妊娠合并轻度贫血;妊娠合并羊水过少;
1211	女	26	A	OZ13	0.431564	否	否	否	否	1146	正常	无	无	2016-06-13 17:00:00							Non-infection	5	双胎妊娠;妊娠剧吐;
1212	女	35	B	OR15	0.465147	否	否	否	否	3548	正常	无	无	2016-06-12 10:09:40							Non-infection	4	一活女婴;胎膜早破;球拍状胎盘;脐带绕颈;头位顺产;妊娠合并轻度贫血;
1213	男	46	A	IF25	2.46846	否	否	否	否	4034	正常	无	无	2016-06-17 10:36:16							Non-infection	9	左拇趾外伤;趾骨骨折;足趾挤压伤;
1214	女	27	AB	OU17	0.195057	否	否	否	否	1006	正常	无	无	2016-06-10 09:57:04							Non-infection	2	疤痕子宫;先兆早产;先兆临产;
1215	男	31	O	GC25	0.843501	否	否	否	否	8829	正常	无	无	2016-06-22 14:37:48							Non-infection	14	混合痔;肛瘘;
1216	女	35	B	LD15	1.36179	否	否	否	是	8302	正常	无	无	2016-06-12 14:39:41							Non-infection	4	膀胱息肉;轻度贫血;右肾小结石;左侧输尿管结石;输尿管狭窄;
1217	女	26	A	OB25	1.02328	否	否	否	否	6495	正常	无	无	2016-06-15 10:41:50							Non-infection	7	一活女婴;妊娠合并盆腔粘连;妊娠合并地中海贫血;剖宫产后;疤痕子宫;
1218	女	70	O	FQ13	1.19565	否	否	否	否	8963	正常	无	无	2016-06-15 11:51:22							Non-infection	7	脂肪肝;双肾结石;右肾囊肿;高血压Ⅱ;胸闷查因;
1219	女	34	O	OC15	0.536851	否	否	否	否	3619	正常	无	无	2016-06-12 10:26:05							Non-infection	4	一活男婴;分娩时Ⅰ度会阴裂伤;头位顺产;妊娠合并轻度贫血;先兆临产;
1220	女	27	A	JU19	0.467653	否	否	否	否	4188	正常	无	无	2016-06-16 09:00:00							Non-infection	8	骶骨骨折;皮肤挫伤;
1221	女	20	O	OZ15	0.339466	否	否	否	否	2681	正常	无	无	2016-06-12 09:49:14							Non-infection	4	一活男婴;双胎妊娠;头位顺产;一活女婴;
1222	男	32	O	EJ15	1.19315	否	否	否	否	3910	正常	无	无	2016-06-13 11:56:17							Non-infection	4	自发性气胸;
1223	女	29	B	OR15	0.465147	否	否	否	否	2245	正常	无	无	2016-06-12 11:12:07							Non-infection	3	一活女婴;胎膜早破;头位顺产;
1224	男	27	B	VJ15	0.934505	否	否	否	否	2287	正常	无	无	2016-06-13 15:34:20							Non-infection	4	颈部外伤;
1225	男	26	O	JD25	1.00892	否	否	否	否	4939	正常	无	无	2016-06-12 10:38:16							Non-infection	3	右手挫裂伤;左手挫裂伤;
1226	女	27	B	OC15	0.536851	否	否	否	否	2371	正常	无	无	2016-06-12 11:19:47							Non-infection	3	一活男婴;分娩时Ⅰ度会阴裂伤;头位顺产;提前自然临产伴足月产;
1227	男	59	A	IU23	0.797413	否	否	否	否	4291	正常	无	无	2016-06-24 09:34:20							Non-infection	14	腹股沟斜疝;血小板减少症;双肾结石;肾囊肿;前列腺增生症;腰椎间盘突出症;
1228	女	41	A	OB23	1.08755	否	否	否	否	6414	正常	无	无	2016-06-16 09:15:33							Non-infection	7	一活男婴;妊娠期糖尿病;脐带绕颈;剖宫产后;疤痕子宫;手术后盆腔粘连;
1229	女	62	B	FT23	0.752027	否	否	否	否	10790	正常	无	无	2016-06-19 09:09:00							Non-infection	10	颈椎病;高血压3级 极高危组;2型糖尿病;
1230	女	40	B	NZ15	0.395699	否	否	否	否	1757	正常	无	无	2016-06-10 15:54:00							Non-infection	1	子宫内节育器嵌顿;子宫肌瘤;节育环嵌顿;
1231	女	25	A	GJ15	1.17675	否	否	否	否	4916	正常	无	无	2016-06-11 09:00:00							Non-infection	2	食道异物;
1232	女	28	A	OD35	0.271578	否	否	否	否	1760	正常	无	无	2016-06-14 10:48:34							Non-infection	5	稽留流产;
1233	男	29	B	LJ15	0.501801	否	否	否	否	2473	正常	无	无	2016-06-11 12:11:04							Non-infection	2	出血性膀胱炎;左侧输尿管双J管留置;
1234	女	34	A	OD35	0.271578	否	否	否	否	1461	正常	无	无	2016-06-13 08:56:57							Non-infection	4	中期引产;中孕引产;
1235	女	22	A	GC25	0.843501	否	否	否	是	7577	正常	无	无	2016-06-17 13:42:04							Non-infection	8	混合痔;
1236	女	27	B	OC15	0.536851	否	否	否	否	2293	正常	无	无	2016-06-12 11:43:50							Non-infection	3	脐带绕颈;头位顺产;一活男婴;先兆临产;
1237	女	31	B	OB25	1.02328	否	否	否	否	5785	正常	无	无	2016-06-13 11:10:44							Non-infection	4	一活男婴;脐带绕颈;疤痕子宫;手术后盆腔粘连;妊娠伴有剖宫产史;
1238	男	0.00273973	A	PU11	1.11582	否	否	否	否	7933	正常	无	无	2016-06-17 12:52:22							Non-infection	8	室管膜病;分娩并发羊水中伴有胎粪;高危儿;
1239	女	0.00273973	O	PU13	0.840407	否	否	否	否	3554	正常	无	无	2016-06-13 09:58:08							Non-infection	4	高危儿;
1240	男	3	O	CD10	0.518681	否	否	否	否	5947	正常	无	无	2016-06-14 11:55:00							Non-infection	5	眼睑裂伤伴泪小管断裂;
1241	男	44	O	LW19	0.451719	否	否	否	否	2009	正常	无	无	2016-06-12 10:57:47							Non-infection	3	左输尿管上段结石;
1242	男	40	B	GC25	0.843501	否	否	否	否	7286	正常	无	无	2016-06-20 09:00:00							Non-infection	11	混合痔;肛裂;肛乳头瘤;肛乳头肥大;
1243	男	24	A	HD35	1.61673	否	否	否	是	13021	正常	无	无	2016-06-15 10:42:04							Non-infection	6	胆囊结石伴慢性胆囊炎;胆囊结石伴胆囊炎;
1244	女	25	B	OB23	1.08755	否	否	否	否	5517	正常	无	无	2016-06-17 09:12:50							Non-infection	8	一活女婴;妊娠期糖尿病;胎膜早破;剖宫产后;Ⅲ度羊水混浊;先兆临产;
1245	女	30	O	TS29	0.694459	否	否	否	否	5283	正常	无	无	2016-06-15 11:00:00							Non-infection	6	肾结石;神经官能症;甲状腺结节;右肾囊肿;肾错构瘤;
1246	女	27	O	OB23	1.08755	否	否	否	否	6987	正常	无	无	2016-06-16 10:08:49							Non-infection	7	一活女婴;子痫前期;妊娠合并轻度贫血;疤痕子宫;手术后盆腔粘连;妊娠伴有剖宫产史;妊娠 39 周疤痕子宫;
1247	男	1	O	WZ15	0.555881	否	否	否	否	1812	正常	无	无	2016-06-11 14:00:00							Non-infection	2	多处烫伤;沸水（开水）烫伤;
1248	女	27	A	OU13	0.373479	否	否	否	否	844	正常	无	无	2016-06-10 09:23:17							Non-infection	1	妊娠期糖尿病;妊娠合并轻度贫血;妊娠 37+ 周 先兆临产;先兆早产;
1249	男	3	O	BY15	0.688502	否	否	否	否	3142	正常	无	无	2016-06-15 12:00:00							Non-infection	5	创伤性硬膜下血肿;
1250	女	30	O	OC13	0.608017	否	否	否	否	4405	正常	无	无	2016-06-14 10:14:40							Non-infection	4	一活男婴;脐带绕颈;分娩时Ⅰ度会阴裂伤;产伤性宫颈裂伤;头位顺产;妊娠合并轻度贫血;胎膜早破;24h内入产程的胎膜早破;
1251	男	28	O	EJ13	2.05259	否	否	否	否	4887	正常	无	无	2016-06-14 12:16:30							Non-infection	4	肋骨骨折;
1252	女	26	B	OR15	0.465147	否	否	否	否	2077	正常	无	无	2016-06-13 08:56:03							Non-infection	3	一活男婴;头位顺产;临产;
1253	女	27	B	GC25	0.843501	否	否	否	是	8347	正常	无	无	2016-06-22 14:53:22							Non-infection	12	混合痔;
1254	女	46	A	IU25	0.647851	否	否	否	否	3833	正常	无	无	2016-06-20 10:04:06							Non-infection	10	颈动脉硬化;颈椎病;
1255	女	21	A	OU15	0.267715	否	否	否	否	1130	正常	无	无	2016-06-13 09:47:39							Non-infection	3	先兆早产;先兆临产;
1256	女	18	B	OC15	0.536851	否	否	否	否	3076	正常	无	无	2016-06-13 09:28:40							Non-infection	3	一活女婴;分娩时Ⅰ度会阴裂伤;头位顺产;妊娠合并轻度贫血;
1257	女	27	A	OD35	0.271578	否	否	否	否	1805	正常	无	无	2016-06-14 10:21:37							Non-infection	4	稽留流产;
1258	女	34	B	HT25	0.951003	否	否	否	否	710	正常	无	无	2016-06-11 11:00:00							Non-infection	1	急性胆囊炎;腹痛查因：急性胃炎;
1259	女	30	A	GC25	0.843501	否	否	否	是	8293	正常	无	无	2016-06-22 14:44:32							Non-infection	12	混合痔;
1260	女	17	A	OD35	0.271578	否	否	否	否	1691	正常	无	无	2016-06-14 10:50:31							Non-infection	4	中期引产;中孕引产;
1261	女	26	O	OJ15	0.391912	否	否	否	否	1535	正常	无	无	2016-06-15 10:50:51							Non-infection	5	中期引产;胎儿畸形;疗病性流产，与胎儿疾病有关;
1262	女	45	O	OD35	0.271578	否	否	否	否	1543	正常	无	无	2016-06-14 10:17:42							Non-infection	4	中期引产;中期妊娠引产;
1263	女	24	A	OB23	1.08755	否	否	否	否	6999	正常	无	无	2016-06-22 09:07:20							Non-infection	12	一活男婴;女性盆腔炎性疾病;脐带绕颈;试管婴儿，单胎活产;剖宫产后;失血性贫血;先兆临产;
1264	女	22	O	JB19	0.792756	否	否	否	否	3850	正常	无	无	2016-06-17 11:05:56							Non-infection	5	乳腺纤维瘤;乳房肿块;
1265	女	31	B	OB19	1.11181	否	否	否	否	6046	正常	无	无	2016-06-16 11:14:18							Non-infection	6	一活男婴;双侧输卵管卵巢切除术后状态;【剖宫产术后;臀位;
1266	男	0.00273973	A	PU13	0.840407	否	否	否	否	3474	正常	无	无	2016-06-14 14:20:35							Non-infection	4	高危儿;
1267	男	58	A	LD13	1.68986	否	否	否	否	4441	正常	无	无	2016-06-16 15:37:21							Non-infection	6	出血性膀胱炎;右输尿管上段结石;右肾结石;右侧输尿管双J管留置;
1268	女	62	B	FS13	0.855928	否	否	否	否	8166	正常	无	无	2016-06-16 17:16:10							Non-infection	6	妊娠伴2型糖尿病;慢性左心功能不全;低蛋白血症;混合性高脂血症;高血压病3级，极高危;冠心病 心绞痛;肾功能不全;
1269	女	45	O	LK19	1.26899	否	否	否	是	12474	正常	无	无	2016-06-16 16:07:51							Non-infection	6	右输尿管下段结石;
1270	女	33	A	GC25	0.843501	否	否	否	是	8521	正常	无	无	2016-06-22 14:34:23							Non-infection	12	混合痔;
1271	女	31	AB	OD33	0.372328	否	否	否	否	5195	正常	无	无	2016-06-16 15:00:00							Non-infection	6	稽留流产;子宫疤痕妊娠;
1272	男	45	O	DC19	1.41873	否	否	否	否	6194	正常	无	无	2016-06-16 09:00:00							Non-infection	5	声带固定;鼻咽恶性肿瘤;分泌性中耳炎;鼻咽部肿物;
1273	女	26	O	OD35	0.271578	否	否	否	否	1513	正常	无	无	2016-06-14 09:58:47							Non-infection	3	稽留流产;
1274	男	41	B	GS11	0.969038	否	否	否	否	3034	正常	无	无	2016-06-15 08:38:10							Non-infection	5	消化道出血;消化性溃疡并出血;急性上消化道出血;
1275	男	42	O	BR15	1.78851	否	否	否	否	14968	正常	无	无	2016-06-18 09:00:00							Non-infection	8	脑出血;高血压;丘脑出血;
1276	女	20	B	OZ15	0.339466	否	否	否	否	1711	正常	无	无	2016-06-16 09:59:02							Non-infection	5	中孕引产;胎儿畸形;中期引产(14周以上);
1277	女	32	A	OC15	0.536851	否	否	否	否	4151	正常	无	无	2016-06-16 10:54:30							Non-infection	6	一活女婴;妊娠期糖尿病;分娩时Ⅰ度会阴裂伤;头位顺产;妊娠合并轻度贫血;先兆临产;
1278	女	30	B	OD35	0.271578	否	否	否	否	2368	正常	无	无	2016-06-13 14:00:00							Non-infection	3	稽留流产;
1279	女	43	B	OD35	0.271578	否	否	否	否	2082	正常	无	无	2016-06-14 11:05:42							Non-infection	3	稽留流产;阴道流血查因;
1280	女	31	O	OC15	0.536851	否	否	否	否	3125	正常	无	无	2016-06-14 10:26:34							Non-infection	4	一活男婴;分娩时Ⅰ度会阴裂伤;头位顺产;先兆临产;
1281	女	31	O	OB23	1.08755	否	否	否	否	7310	正常	无	无	2016-06-17 09:52:33							Non-infection	7	一活女婴;轻度子痫前期;妊娠合并盆腔粘连;妊娠合并双子宫;慢性肾炎综合征，弥漫性膜性肾小球肾炎;剖宫产后;疤痕子宫;
1282	女	30	AB	OE15	1.08239	否	否	否	是	8185	正常	无	无	2016-06-15 10:00:00							Non-infection	5	女性盆腔粘连;输卵管妊娠;
1283	男	41	O	IG15	0.729635	否	否	否	否	8074	正常	无	无	2016-06-16 12:17:44							Non-infection	6	腕和手水平手尺神经损伤;肌腱断裂，操作中;右前臂割伤;前臂肌腱损伤;
1284	女	36	A	IF15	1.42054	否	否	否	否	24413	正常	无	无	2016-06-22 10:16:57							Non-infection	12	右手皮肤裂伤;右桡骨小头骨折;尺骨骨折;肘关节脱位;
1285	女	16	O	OU15	0.267715	否	否	否	否	1257	正常	无	无	2016-06-13 11:07:18							Non-infection	3	假临产;妊娠合并轻度贫血;胎儿窘迫;
1286	女	32	O	LZ15	0.387973	否	否	否	否	997	正常	无	无	2016-06-12 16:11:08							Non-infection	2	异位肾;
1287	男	21	O	VB15	1.13068	否	否	否	否	6068	正常	无	无	2016-06-20 10:11:29							Non-infection	10	甲床炎;右食指皮肤裂伤;右示指皮肤软组织挫裂伤;右食指骨折;
1288	男	64	A	IB25	2.61838	否	否	否	是	30986	正常	无	无	2016-06-17 10:31:55							Non-infection	7	肝囊肿;老年性骨质疏松;T12压缩性骨折;高血压;腰椎骨折;
1289	男	26	A	IG15	0.729635	否	否	否	是	4543	正常	无	无	2016-06-14 10:56:19							Non-infection	4	跟腱断裂;
1290	男	6	B	IH26	0.721404	否	否	否	否	4423	正常	无	无	2016-06-12 09:00:00							Non-infection	2	开放性股骨骨折;左肘挫裂伤;腿挫伤;股骨干骨折;
1291	男	2	B	WZ15	0.555881	否	否	否	否	910	正常	无	无	2016-06-11 11:00:00							Non-infection	1	腹部烫伤;沸水（开水）烫伤;
1292	男	28	A	IG15	0.729635	否	否	否	否	8914	正常	无	无	2016-06-20 10:16:05							Non-infection	10	跟腱断裂;左足皮肤裂伤;胫神经损伤;
1293	女	32	A	OC15	0.536851	否	否	否	否	3187	正常	无	无	2016-06-14 10:26:30							Non-infection	4	一活男婴;分娩时Ⅰ度会阴裂伤;头位顺产;临产;
1294	女	26	B	OC15	0.536851	否	否	否	否	2094	正常	无	无	2016-06-14 10:01:25							Non-infection	4	一活女婴;分娩时Ⅰ度会阴裂伤;头位顺产;先兆临产;
1295	男	51	O	ID29	1.38069	否	否	否	是	21037	正常	无	无	2016-06-30 09:00:00							Non-infection	20	跟骨骨折;左足跟骨骨折;
1296	男	36	A	GD15	1.05273	否	否	否	是	6182	正常	无	无	2016-06-15 10:14:00							Non-infection	4	急性坏疽性阑尾炎伴穿孔;急性阑尾炎;
1297	男	51	O	GW15	0.420347	否	否	否	否	2510	正常	无	无	2016-06-13 11:36:57							Non-infection	2	粘连性肠梗阻;
1298	男	29	B	IF15	1.42054	否	否	否	否	7322	正常	无	无	2016-06-20 15:25:22							Non-infection	9	右第5掌骨骨折;右手第5掌骨骨折;
1299	男	42	A	LE15	1.07444	否	否	否	是	8470	正常	无	无	2016-06-16 15:54:16							Non-infection	5	双肾结石;后尿道结石;
1300	女	40	A	DW15	0.508463	否	否	否	否	5469	正常	无	无	2016-06-16 09:00:00							Non-infection	5	慢性咽炎;声带小结;
1301	男	46	O	JJ15	0.586945	否	否	否	否	2080	正常	无	无	2016-06-15 11:53:21							Non-infection	4	脂肪瘤;
1302	男	42	O	GC25	0.843501	否	否	否	否	7719	正常	无	无	2016-06-19 11:27:50							Non-infection	8	混合痔;高血压Ⅱ;
1303	男	34	A	LW19	0.451719	否	否	否	否	3615	正常	无	无	2016-06-14 11:15:59							Non-infection	3	左输尿管上段结石;左输尿管结石;
1304	女	51	O	QS15	0.30323	否	否	否	否	2564	正常	无	无	2016-06-13 11:47:41							Non-infection	2	再生障碍性贫血;
1305	女	34	O	GC25	0.843501	否	否	否	否	8496	正常	无	无	2016-06-23 13:46:28							Non-infection	12	混合痔;肛乳头瘤;慢性肛裂;
1306	女	72	B	FS25	0.668266	否	否	否	否	3313	正常	无	无	2016-06-15 08:59:58							Non-infection	4	高脂血症;高尿酸血症;冠心病 支架植入术后;高血压病3级，极高危;甲状腺功能减退症;慢性肾功能不全;冠心病：PCI术后;
1307	女	73	A	GL21	0.90532	否	否	否	否	9287	正常	无	无	2016-06-18 09:01:11							Non-infection	7	消化道出血;小肠毛细血管扩张;呃逆;痔;慢性胃炎伴糜烂，HP-;失血性贫血;心瓣膜钙化;上消化道出血;
1308	女	37	A	OB25	1.02328	否	否	否	否	5837	正常	无	无	2016-06-17 09:27:19							Non-infection	6	一活女婴;妊娠合并盆腔粘连;脐带绕颈;剖宫产后;疤痕子宫;失血性贫血;
1309	女	36	O	QJ13	1.83066	否	否	否	否	33239	正常	无	无	2016-06-15 10:23:20							Non-infection	4	卵巢囊肿;缺铁性贫血;特发性血小板减少性紫癜;失血性贫血;卵巢黄体血肿;阴道流血查因;
1310	女	37	AB	DC29	0.654523	否	否	否	否	2976	正常	无	无	2016-06-17 09:10:00							Non-infection	6	外耳道胆脂瘤;慢性鼻窦炎;
1311	女	34	O	OD35	0.271578	否	否	否	否	1136	正常	无	无	2016-06-14 10:10:12							Non-infection	3	稽留流产;
1312	男	2	B	IU35	1.14191	否	否	否	否	2221	正常	无	无	2016-06-16 11:14:08							Non-infection	5	良性间叶瘤;胸壁肿物;
1313	男	21	B	IF15	1.42054	否	否	否	否	6273	正常	无	无	2016-06-16 13:21:37							Non-infection	5	左小指外伤;左小指割伤;左小指骨折;
1314	男	48	A	DD29	1.10134	否	否	否	否	10312	正常	无	无	2016-06-20 10:34:08							Non-infection	7	慢性鼻窦炎;鼻中隔偏曲;慢性肥厚性鼻炎;
1315	女	26	B	OB23	1.08755	否	否	否	否	5736	正常	无	无	2016-06-18 11:12:15							Non-infection	7	一活女婴;羊水过少;脐带绕颈;妊娠合并轻度贫血;疤痕子宫;【剖宫产术后;手术后盆腔粘连;
1316	男	34	A	BB11	7.00965	否	是	否	是	37624	正常	无	无	2016-06-23 09:00:00							Non-infection	12	头皮裂伤;创伤性蛛网膜下腔出血;慢性丙型肝炎;多处皮肤软组织挫擦伤;颅底骨折;颞骨骨折;脑挫裂伤;创伤性硬膜下血肿;中型闭合性颅脑损伤;
1317	女	30	A	OD35	0.271578	否	否	否	否	2469	正常	无	无	2016-06-15 10:36:30							Non-infection	4	稽留流产;
1318	女	0.00273973	B	PU13	0.840407	否	否	否	否	4340	正常	无	无	2016-06-15 13:13:10							Non-infection	4	高危儿;
1319	女	22	O	OB25	1.02328	否	否	否	否	8926	正常	无	无	2016-06-25 11:01:46							Non-infection	14	一活男婴;羊水过少;脐带绕颈;失血性贫血;【剖宫产术后;
1320	男	39	B	FE35	1.83605	否	否	否	否	65795	正常	无	无	2016-06-27 11:04:44							Non-infection	16	下肢深静脉血栓形成;
1321	男	46	A	JJ15	0.586945	否	否	否	否	8183	正常	无	无	2016-06-20 09:47:09							Non-infection	9	左前臂皮肤裂伤;
1322	女	26	A	OC15	0.536851	否	否	否	否	4337	正常	无	无	2016-06-16 10:31:13							Non-infection	4	一活男婴;复合先露;胎膜早破;分娩时Ⅰ度会阴裂伤;头位顺产;妊娠合并轻度贫血;24h内入产程的胎膜早破;
1323	女	42	B	JB19	0.792756	否	否	否	否	4736	正常	无	无	2016-06-17 11:28:43							Non-infection	5	乳腺纤维瘤;乳房肿物;
1324	女	35	A	JB19	0.792756	否	否	否	否	3782	正常	无	无	2016-06-16 12:00:35							Non-infection	4	乳腺纤维瘤;乳房肿块;
1325	男	26	A	MJ15	0.424208	否	否	否	否	4936	正常	无	无	2016-06-18 14:19:44							Non-infection	6	包皮过长;右侧急性肾盂肾炎;
1326	男	53	A	DT29	0.359028	否	否	否	否	4046	正常	无	无	2016-06-18 10:40:00							Non-infection	6	急性会厌炎;
1327	女	28	B	OC15	0.536851	否	否	否	否	3802	正常	无	无	2016-06-16 10:20:05							Non-infection	4	一活男婴;分娩时Ⅰ度会阴裂伤;头位顺产;妊娠合并轻度贫血;疤痕子宫;
1328	女	49	A	IU25	0.647851	否	否	否	否	4112	正常	无	无	2016-06-24 09:00:00							Non-infection	12	腰椎间盘突出症;
1329	女	41	A	BV39	0.669133	否	否	否	是	7019	正常	无	无	2016-06-17 10:16:56							Non-infection	5	下肢大隐静脉曲张;
1330	女	47	A	GC25	0.843501	否	否	否	是	8834	正常	无	无	2016-06-20 14:52:52							Non-infection	8	混合痔;
1331	女	29	A	OB25	1.02328	否	否	否	否	6165	正常	无	无	2016-06-20 10:35:38							Non-infection	8	脐带绕颈;妊娠合并轻度贫血;妊娠合并支气管炎;剖宫产术新生儿;臀位;疤痕子宫;
1332	男	40	B	LW19	0.451719	否	否	否	否	1943	正常	无	无	2016-06-14 14:10:06							Non-infection	2	右侧输尿管结石;急性阑尾炎;
1333	女	31	A	OB25	1.02328	否	否	否	否	4941	正常	无	无	2016-06-18 10:27:00							Non-infection	6	一活男婴;妊娠合并轻度贫血;【剖宫产术后;臀位;
1334	女	30	O	OR15	0.465147	否	否	否	否	2372	正常	无	无	2016-06-16 10:19:12							Non-infection	4	一活女婴;脐带绕颈;脐带扭转;头位顺产;先兆临产;
1335	男	31	B	LW19	0.451719	否	否	否	否	3447	正常	无	无	2016-06-15 15:00:00							Non-infection	3	多发性肝囊肿;左侧输尿管结石;左侧输尿管上段结石并扩张;
1336	女	18	O	XJ19	1.84523	否	否	否	否	13216	正常	无	无	2016-06-23 13:26:07							Non-infection	4	手汗症;
1337	女	23	A	OD35	0.271578	否	否	否	否	2159	正常	无	无	2016-06-16 09:19:29							Non-infection	4	稽留流产;
1338	女	34	A	OC15	0.536851	否	否	否	否	3135	正常	无	无	2016-06-16 10:03:49							Non-infection	4	一活女婴;脐带绕颈;分娩时Ⅰ度会阴裂伤;头位顺产;先兆临产;
1339	女	23	O	DC19	1.41873	否	否	否	否	8087	正常	无	无	2016-06-28 10:28:18							Non-infection	14	创伤性鼓膜穿孔;
1340	男	54	B	VT15	0.556025	否	否	否	否	3886	正常	无	无	2016-06-22 09:23:33							Non-infection	10	手术后切口血肿;皮下血肿;
1341	男	53	O	MS15	0.464764	否	否	否	否	3610	正常	无	无	2016-06-17 14:51:34							Non-infection	5	左侧急性附睾炎;左侧附睾炎;
1342	男	0.00273973	B	PU13	0.840407	否	否	否	否	3211	正常	无	无	2016-06-16 10:43:52							Non-infection	4	高危儿;
1343	女	22	O	OC15	0.536851	否	否	否	否	3953	正常	无	无	2016-06-16 10:40:25							Non-infection	4	一活女婴;先天性子宫畸形;分娩时Ⅰ度会阴裂伤;头位顺产;妊娠期高血压;临产;
1344	男	74	O	GE15	1.04059	否	否	否	是	15145	正常	无	无	2016-06-23 11:39:46							Non-infection	11	嵌顿性腹股沟疝;右侧腹股沟疝;双侧腹股沟疝;
1345	女	33	O	OE15	1.08239	否	否	否	是	8792	正常	无	无	2016-06-19 09:44:00							Non-infection	7	女性盆腔粘连;输卵管妊娠;子宫肌瘤;
1346	女	26	AB	OD29	0.541962	否	否	否	是	15558	正常	无	无	2016-06-29 10:00:00							Non-infection	17	子宫瘢痕妊娠;轻度贫血;
1347	男	23	O	VB15	1.13068	否	否	否	否	8506	正常	无	无	2016-06-20 10:28:04							Non-infection	8	右小指外伤;
1348	女	30	B	OB21	1.15305	否	否	否	否	8897	正常	无	无	2016-06-26 11:08:25							Non-infection	14	一活女婴;完全性前置胎盘伴出血;剖宫产后;臀位;早产;
1349	女	41	B	OD35	0.271578	否	否	否	否	2130	正常	无	无	2016-06-15 15:00:46							Non-infection	3	多发性子宫肌瘤;不全流产;先兆流产?;
1350	女	26	O	OC15	0.536851	否	否	否	否	2549	正常	无	无	2016-06-16 09:39:51							Non-infection	3	一活女婴;分娩时Ⅰ度会阴裂伤;头位顺产;胎膜早破;
1351	女	31	A	OC15	0.536851	否	否	否	否	3015	正常	无	无	2016-06-15 09:46:01							Non-infection	2	分娩时Ⅰ度会阴裂伤;妊娠合并轻度贫血;一活男婴;头位顺产;临产;
1352	女	30	O	OC15	0.536851	否	否	否	否	3491	正常	无	无	2016-06-18 10:23:54							Non-infection	5	一活女婴;分娩时Ⅰ度会阴裂伤;头位顺产;妊娠合并轻度贫血;先兆临产;
1353	女	33	B	HU11	0.927553	否	否	否	否	10304	正常	无	无	2016-06-23 08:23:43							Non-infection	10	胆囊结石;急性胆囊炎;β型地中海贫血;慢性浅表性胃炎伴糜烂;甲状腺功能减退症;地中海贫血特性;
1354	男	25	B	IH35	0.671357	否	否	否	否	4430	正常	无	无	2016-06-21 11:28:06							Non-infection	8	左足骨折术后;
1355	女	27	O	KD19	1.52031	否	否	否	否	6895	正常	无	无	2016-06-20 11:51:07							Non-infection	7	原发性甲状腺机能亢进症;
1356	女	48	B	IU25	0.647851	否	否	否	否	9318	正常	无	无	2016-06-27 12:54:32							Non-infection	14	老视;双膝关节炎;颈椎病;心律失常：短PR间期;腰椎间盘突出症;慢性结膜炎;乳腺增生;腰痛查因？;
1357	男	46	AB	DT15	0.419026	否	否	否	否	4243	正常	无	无	2016-06-17 10:00:00							Non-infection	4	鼻咽炎;鼻咽部肿物;
1358	女	46	B	ID29	1.38069	否	否	否	否	4827	正常	无	无	2016-06-21 10:21:29							Non-infection	8	滑囊炎;右足肿物;
1359	女	23	B	OC15	0.536851	否	否	否	否	3155	正常	无	无	2016-06-16 09:53:32							Non-infection	3	一活女婴;羊水过少;分娩时Ⅰ度会阴裂伤;头位顺产;妊娠合并轻度贫血;Ⅲ度羊水混浊;
1360	男	5	O	MJ15	0.424208	否	否	否	否	616	正常	无	无	2016-06-15 11:19:18							Non-infection	1	包茎;慢性鼻炎;
1361	女	4	B	XJ19	1.84523	否	否	否	否	8631	正常	无	无	2016-06-20 09:53:45							Non-infection	7	多指[趾]畸形;
1362	男	28	AB	IG15	0.729635	否	否	否	否	5099	正常	无	无	2016-06-22 10:46:13							Non-infection	9	痛风;痛风石;痛风结节;
1363	男	48	B	TT29	0.697505	否	否	否	否	2185	正常	无	无	2016-06-15 13:43:05							Non-infection	2	睡眠障碍;结节性甲状腺肿;
1364	女	44	O	IH35	0.671357	否	否	否	是	5903	正常	无	无	2016-06-18 09:39:00							Non-infection	5	低色素性贫血;右股骨骨折术后;取除内固定装置;取除骨折内固定装置;
1365	男	32	B	IS15	0.546706	否	否	否	否	1330	正常	无	无	2016-06-16 09:15:00							Non-infection	3	左中指骨折;
1366	男	50	A	JJ15	0.586945	否	否	否	否	7167	正常	无	无	2016-06-21 10:09:54							Non-infection	8	大隐静脉曲张伴溃疡;
1367	女	30	B	OC15	0.536851	否	否	否	否	4912	正常	无	无	2016-06-18 09:58:29							Non-infection	5	一活女婴;羊水过少;分娩时Ⅰ度会阴裂伤;头位顺产;妊娠合并轻度贫血;
1368	女	0.00273973	A	PU11	1.11582	否	否	否	否	4406	正常	无	无	2016-06-18 11:16:14							Non-infection	5	新生儿低血糖症;高危儿;低钠血症;
1369	男	37	O	GB11	5.85414	否	否	否	否	6127	正常	无	无	2016-06-21 07:53:59							Non-infection	8	贲门息肉;反流性食管炎;慢性浅表性胃炎伴糜烂;2型糖尿病;
1370	女	52	O	GB25	4.73274	否	否	是	是	59619	正常	无	无	2016-06-28 10:44:32							Non-infection	15	结肠恶性肿瘤;结肠肿瘤;
1371	女	37	A	OT15	0.435826	否	否	否	否	647	正常	无	无	2016-06-14 10:40:24							Non-infection	1	输卵管妊娠;
1372	男	47	O	IU23	0.797413	否	否	否	否	4284	正常	无	无	2016-06-18 09:00:00							Non-infection	5	强直性脊柱炎;腰椎骨折;骨性关节炎;
1373	女	23	O	OZ15	0.339466	否	否	否	否	1629	正常	无	无	2016-06-20 10:28:31							Non-infection	7	妊娠剧吐;
1374	男	40	B	VR15	0.601383	否	否	否	否	3117	正常	无	无	2016-06-21 10:17:15							Non-infection	8	腹部金属异物;肝动脉栓塞;消化道异物,经腔口进入;
1375	女	46	A	OS25	0.303593	否	否	否	否	1578	正常	无	无	2016-06-16 10:05:24							Non-infection	3	稽留流产;
1376	男	9	A	JJ15	0.586945	否	否	否	否	4814	正常	无	无	2016-06-15 14:24:48							Non-infection	2	左膝挫裂伤;
1377	女	25	A	OE15	1.08239	否	否	否	是	8318	正常	无	无	2016-06-18 09:50:23							Non-infection	5	输卵管妊娠;
1378	男	39	A	IG15	0.729635	否	否	否	否	3776	正常	无	无	2016-06-15 10:52:03							Non-infection	2	左外踝挫伤;左外踝骨折;外踝韧带损伤;
1379	男	22	A	IC35	1.92702	否	否	否	是	28546	正常	无	无	2016-06-30 08:00:00							Non-infection	17	踝关节骨折;右腓骨骨折;
1380	女	28	O	OZ15	0.339466	否	否	否	否	3511	正常	无	无	2016-06-16 11:37:12							Non-infection	3	一活男婴;头位顺产;妊娠合并轻度贫血;
1381	女	33	A	FE33	3.2526	否	否	否	否	10031	正常	无	无	2016-06-25 12:38:22							Non-infection	12	左前臂皮肤裂伤;左前臂摔伤;左前臂挫伤;左前臂外伤;左前臂划伤;左前臂切割伤;左前臂挤压伤;
1382	男	48	B	IU25	0.647851	否	否	否	否	4522	正常	无	无	2016-06-20 14:26:52							Non-infection	7	急性腰扭伤;腰痛;
1383	女	28	O	OZ15	0.339466	否	否	否	否	2238	正常	无	无	2016-06-16 11:28:26							Non-infection	3	一活男婴;脐带绕颈;头位顺产;妊娠合并轻度贫血;
1384	男	40	O	LF15	0.926944	否	否	否	是	7582	正常	无	无	2016-06-18 16:16:43							Non-infection	5	尿道结石;
1385	女	26	B	OC15	0.536851	否	否	否	否	3903	正常	无	无	2016-06-17 11:53:22							Non-infection	3	一活男婴;胎膜早破;分娩时Ⅰ度会阴裂伤;头位顺产;妊娠合并轻度贫血;
1386	女	15	O	IG10	0.718433	否	否	否	否	6752	正常	无	无	2016-06-20 10:34:54							Non-infection	6	左腕软组织损伤;左腕割伤;左腕部皮肤软组织挫伤;左腕部皮肤软组织挫裂伤;
1387	女	4	O	GZ15	0.482711	否	否	否	否	5427	正常	无	无	2016-06-16 11:29:46							Non-infection	2	右侧腹股沟斜疝;右侧腹股沟疝;
1388	男	68	B	GB25	4.73274	否	否	是	否	5105	正常	无	无	2016-06-19 14:58:15							Non-infection	5	直肠癌术后;
1389	男	56	A	CB39	0.72341	否	否	否	否	5336	正常	无	无	2016-06-19 08:50:00							Non-infection	5	并发性白内障;高度近视;视网膜脱离;
1390	男	50	O	GE15	1.04059	否	否	否	是	12442	正常	无	无	2016-06-20 09:31:46							Non-infection	5	左腹股沟斜疝;
1391	女	43	A	RV19	2.98014	否	否	是	否	5950	正常	无	无	2016-06-17 09:05:00							Non-infection	3	右乳癌根治术后;
1392	女	22	A	OD35	0.271578	否	否	否	否	1630	正常	无	无	2016-06-18 14:15:29							Non-infection	4	稽留流产;
1393	男	30	AB	LJ15	0.501801	否	否	否	否	4586	正常	无	无	2016-06-16 15:37:11							Non-infection	2	出血性膀胱炎;包皮过长;左侧输尿管双J管留置;
1394	男	52	O	LD15	1.36179	否	否	否	是	11903	正常	无	无	2016-06-20 15:00:00							Non-infection	6	右输尿管下段结石;输尿管狭窄;
1395	女	31	O	JB19	0.792756	否	否	否	否	4238	正常	无	无	2016-06-18 10:00:00							Non-infection	4	纤维腺瘤;乳腺恶性肿瘤;
1396	男	0.0109589	B	PU11	1.11582	否	否	否	否	1774	正常	无	无	2016-06-16 10:20:40							Non-infection	2	新生儿高胆红素血症;
1397	男	35	B	GC25	0.843501	否	否	否	否	8790	正常	无	无	2016-06-30 12:39:15							Non-infection	16	混合痔;
1398	女	37	A	DS19	0.609429	否	否	否	否	4333	正常	无	无	2016-06-24 14:29:13							Non-infection	10	突发性耳聋;
1399	女	58	O	FJ15	1.15565	否	否	否	否	5071	正常	无	无	2016-06-21 10:18:40							Non-infection	7	血管瘤;
1400	男	25	O	GC25	0.843501	否	否	否	是	7990	正常	无	无	2016-06-27 11:54:35							Non-infection	13	混合痔;
1401	男	51	B	GK21	0.887763	否	否	否	否	3161	正常	无	无	2016-06-15 10:51:46							Non-infection	1	多发性结肠息肉;慢性浅表性胃炎伴糜烂;结肠憩室;
1402	男	71	B	CB29	0.770272	否	否	否	否	5307	正常	无	无	2016-06-23 10:33:58							Non-infection	4	并发性白内障;闭角型青光眼;
1403	女	58	A	GK31	0.864786	否	否	否	否	3012	正常	无	无	2016-06-17 09:08:33							Non-infection	3	慢性浅表性胃炎伴糜烂;胃体息肉;高血压Ⅲ;胃息肉;
1404	男	28	B	IF15	1.42054	否	否	否	否	6126	正常	无	无	2016-06-18 09:52:20							Non-infection	4	甲床炎;左小指外伤;左小指骨折;
1405	男	44	A	LE15	1.07444	否	否	否	是	9286	正常	无	无	2016-06-20 15:00:00							Non-infection	6	膀胱结石;
1406	女	31	O	OC15	0.536851	否	否	否	否	4948	正常	无	无	2016-06-20 10:00:38							Non-infection	6	一活男婴;脐带绕颈;分娩时Ⅰ度会阴裂伤;头位顺产;妊娠合并轻度贫血;羊水过少;
1407	女	7	A	GU25	0.415806	否	否	否	否	1683	正常	无	无	2016-06-16 08:00:00							Non-infection	2	肠系膜淋巴结炎;腹痛;
1408	男	24	B	LR13	1.08338	否	否	否	否	5258	正常	无	无	2016-06-20 09:19:41							Non-infection	6	慢性肾衰竭;肾性高血压;肾病综合征;
1409	女	23	B	OB23	1.08755	否	否	否	否	6485	正常	无	无	2016-06-21 11:26:30							Non-infection	7	一活男婴;胎膜早破;脐带绕颈;妊娠合并轻度贫血;胎儿窘迫;妊娠伴有剖宫产史;小于胎龄儿;
1410	女	25	A	JD25	1.00892	否	否	否	否	5566	正常	无	无	2016-06-20 10:20:55							Non-infection	6	甲床炎;右食指皮肤裂伤;右食指骨折;右食指外伤骨折;
1411	女	45	A	LB15	2.02663	否	否	否	否	15871	正常	无	无	2016-06-26 11:27:23							Non-infection	12	右肾结石;
1412	女	32	B	OC15	0.536851	否	否	否	否	2397	正常	无	无	2016-06-17 12:00:32							Non-infection	3	一活女婴;分娩时Ⅰ度会阴裂伤;头位顺产;妊娠合并轻度贫血;
1413	女	25	A	OC15	0.536851	否	否	否	否	4318	正常	无	无	2016-06-18 10:09:26							Non-infection	4	一活男婴;分娩时Ⅰ度会阴裂伤;头位顺产;羊水过少;
1414	男	40	O	VB15	1.13068	否	否	否	否	8269	正常	无	无	2016-06-28 13:28:54							Non-infection	14	右食指挤压伤并骨折;右食指远节挫裂伤;
1415	女	18	O	OD35	0.271578	否	否	否	否	1707	正常	无	无	2016-06-18 11:31:47							Non-infection	4	中孕引产;
1416	女	29	O	OD35	0.271578	否	否	否	否	1521	正常	无	无	2016-06-18 08:27:46							Non-infection	4	中期引产;中孕引产;
1417	男	36	B	IH35	0.671357	否	否	否	是	5520	正常	无	无	2016-06-24 10:18:00							Non-infection	10	取除内固定装置;取除骨折内固定装置;
1418	女	43	O	GD25	1.05472	否	否	否	否	10165	正常	无	无	2016-06-20 11:11:13							Non-infection	6	急性阑尾炎;
1419	女	34	B	OC15	0.536851	否	否	否	否	4314	正常	无	无	2016-06-20 11:06:20							Non-infection	6	一活男婴;胎膜早破;分娩时Ⅰ度会阴裂伤;头位顺产;大于37整周的假临产;
1420	女	39	O	OZ15	0.339466	否	否	否	否	1210	正常	无	无	2016-06-17 11:16:50							Non-infection	3	假临产;疤痕子宫;早产不伴分娩;
1421	男	45	O	ZR29	1.92601	否	否	否	是	22209	正常	无	无	2016-06-26 12:08:35							Non-infection	12	胆囊结石;胸部损伤;腰椎骨折;创伤性脾破裂;肩胛骨骨折;肋骨骨折;腹部闭合性损伤;
1422	男	29	B	IU25	0.647851	否	否	否	否	4063	正常	无	无	2016-06-18 09:29:00							Non-infection	4	腰椎骨折;
1423	男	27	O	JU19	0.467653	否	否	否	否	4331	正常	无	无	2016-06-28 14:31:42							Non-infection	14	右膝关节挫裂伤;右膝挫裂伤;
1424	男	24	A	IG15	0.729635	否	否	否	否	5939	正常	无	无	2016-06-18 10:25:03							Non-infection	4	左食指外伤;
1425	男	19	O	JD25	1.00892	否	否	否	否	3897	正常	无	无	2016-06-18 10:11:46							Non-infection	4	左食指外伤骨折;
1426	女	23	A	OR15	0.465147	否	否	否	否	2383	正常	无	无	2016-06-18 11:37:38							Non-infection	4	头位顺产;一活男婴;假临产;
1427	女	26	A	OR15	0.465147	否	否	否	否	2234	正常	无	无	2016-06-18 09:08:05							Non-infection	3	一活男婴;头位顺产;提前自然临产伴足月产;
1428	女	0.00273973	A	PU13	0.840407	否	否	否	否	5467	正常	无	无	2016-06-19 10:57:28							Non-infection	4	高危儿;
1429	女	28	A	OC15	0.536851	否	否	否	否	2983	正常	无	无	2016-06-17 11:02:03							Non-infection	2	一活男婴;分娩时Ⅰ度会阴裂伤;头位顺产;提前自然临产伴足月产;
1430	男	0.00273973	B	PT13	1.70256	否	否	否	否	8732	正常	无	无	2016-06-22 14:07:36							Non-infection	7	先天性卵圆孔未闭;小于胎龄儿;
1431	女	26	O	OC15	0.536851	否	否	否	否	2353	正常	无	无	2016-06-18 09:39:09							Non-infection	3	分娩时Ⅰ度会阴裂伤;头位顺产;一活女婴;提前自然临产伴足月产;
1432	女	43	B	RV19	2.98014	否	否	是	否	7112	正常	无	无	2016-06-18 11:30:29							Non-infection	3	左乳癌改良根治术后;左乳癌根治术后;
1433	男	42	B	GZ15	0.482711	否	否	否	是	12722	正常	无	无	2016-06-24 08:40:00							Non-infection	9	右侧腹股沟疝;右侧腹股沟斜疝;腹股沟斜疝(单侧);
1434	女	31	A	HD35	1.61673	否	否	否	是	13676	正常	无	无	2016-06-23 10:41:57							Non-infection	7	胆囊结石伴慢性胆囊炎;胆囊结石伴胆囊炎;
1435	女	34	AB	OC15	0.536851	否	否	否	否	2940	正常	无	无	2016-06-18 10:31:36							Non-infection	3	一活男婴;分娩时Ⅰ度会阴裂伤;头位顺产;临产;
1436	男	32	O	GC25	0.843501	否	否	否	是	7897	正常	无	无	2016-06-26 13:30:52							Non-infection	11	混合痔;肛乳头瘤;
1437	女	61	B	GK31	0.864786	否	否	否	否	15430	正常	无	无	2016-06-22 08:25:39							Non-infection	7	胃占位性病变;高脂血症;慢性浅表性胃炎伴糜烂;高血压Ⅱ;
1438	女	27	B	OE15	1.08239	否	否	否	是	10214	正常	无	无	2016-06-20 11:47:21							Non-infection	5	女性盆腔炎;异位妊娠;输卵管妊娠;
1439	男	50	B	HZ31	1.16074	否	否	否	否	12509	正常	无	无	2016-06-22 09:01:27							Non-infection	7	异位胰腺;慢性浅表性胃炎伴糜烂;胃占位性病变;
1440	女	0.0246575	O	PU11	1.11582	否	否	否	否	3981	正常	无	无	2016-06-21 09:21:36							Non-infection	6	新生儿高胆红素血症;
1441	女	37	B	OB21	1.15305	否	否	否	否	8641	正常	无	无	2016-06-22 11:03:02							Non-infection	7	一活女婴;女性盆腔炎性疾病;羊水过少;完全性前置胎盘伴出血;脐带绕颈;妊娠合并轻度贫血;剖宫产后;产前出血;
1442	男	63	O	RS15	1.59334	否	否	否	否	24134	正常	无	无	2016-06-17 10:45:40							Non-infection	2	慢性粒细胞性白血病;慢性白血病;
1443	女	38	B	OB23	1.08755	否	否	否	否	5733	正常	无	无	2016-06-21 10:38:36							Non-infection	6	一活女婴;妊娠合并盆腔粘连;妊娠期糖尿病;脐带绕颈;轻度贫血;剖宫产后;疤痕子宫;
1444	男	48	O	FS13	0.855928	否	否	否	否	2164	正常	无	无	2016-06-17 09:02:00							Non-infection	2	高尿酸血症;高血压3级 极高危组;冠心病 心绞痛;
1445	男	21	A	XJ19	1.84523	否	否	否	否	4109	正常	无	无	2016-06-21 10:42:30							Non-infection	6	左食指外伤;
1446	男	45	O	GC25	0.843501	否	否	否	是	9176	正常	无	无	2016-06-28 13:47:57							Non-infection	13	肛瘘;混合痔;
1447	女	33	A	OC15	0.536851	否	否	否	否	3759	正常	无	无	2016-06-20 10:08:02							Non-infection	5	一活女婴;妊娠期糖尿病;急产;脐带绕颈;分娩时Ⅰ度会阴裂伤;头位顺产;羊水过少;
1448	女	21	A	OC15	0.536851	否	否	否	否	3192	正常	无	无	2016-06-19 10:29:28							Non-infection	4	一活女婴;头位顺产;胎盘粘连不伴出血;羊水过少;
1449	男	55	O	BR21	1.16685	否	否	否	否	1915	正常	无	无	2016-06-18 09:27:21							Non-infection	3	腰椎间盘突出;硬膜下血肿;脑梗塞;右侧肢体乏力查因;
1450	女	28	B	OC15	0.536851	否	否	否	否	2733	正常	无	无	2016-06-19 10:49:13							Non-infection	4	一活男婴;羊水过少;急产;分娩时Ⅰ度会阴裂伤;产后尿潴留;头位顺产;
1451	女	28	O	OE15	1.08239	否	否	否	是	8539	正常	无	无	2016-06-20 11:25:57							Non-infection	5	女性盆腔粘连;输卵管妊娠;异位妊娠;
1452	女	28	O	IF15	1.42054	否	否	否	否	11595	正常	无	无	2016-06-23 09:30:47							Non-infection	8	尺骨茎突骨折;左桡骨远端粉碎性骨折;
1453	女	43	O	BY15	0.688502	否	否	否	否	6176	正常	无	无	2016-06-25 13:26:57							Non-infection	10	硬膜下血肿;头皮挫裂伤;软组织挫伤;头皮血肿;颅脑损伤;
1454	男	29	A	IU25	0.647851	否	否	否	否	4920	正常	无	无	2016-06-27 11:18:24							Non-infection	12	过敏性皮炎;腰椎间盘突出;睡眠障碍;腰椎关节强硬(腰椎骨质增生)(腰椎骨关节病);腰椎间盘突出症;
1455	男	60	A	DF19	1.33669	否	是	否	是	21408	正常	无	无	2016-06-24 14:29:32							Non-infection	9	慢性扁桃体炎;阻塞性睡眠呼吸暂停综合征;高血压病2级;2型糖尿病;
1456	女	29	O	OE15	1.08239	否	否	否	是	10847	正常	无	无	2016-06-20 10:56:01							Non-infection	5	女性盆腔粘连;输卵管妊娠流产;子宫肌瘤;肠系膜囊肿;
1457	女	35	O	OS25	0.303593	否	否	否	否	1206	正常	无	无	2016-06-22 09:24:14							Non-infection	7	先兆流产;试管婴儿(体外受精及胚胎移植);
1458	女	26	B	OB25	1.02328	否	否	否	否	6475	正常	无	无	2016-06-22 10:32:39							Non-infection	7	一活男婴;脐带绕颈;剖宫产后;疤痕子宫;失血性贫血;手术后盆腔粘连;
1459	女	29	B	OS25	0.303593	否	否	否	否	2234	正常	无	无	2016-06-23 09:47:42							Non-infection	8	先兆流产;胎盘低置状态;
1460	男	0.00273973	B	PU13	0.840407	否	否	否	否	1986	正常	无	无	2016-06-17 14:17:14							Non-infection	2	高危儿;
1461	男	59	AB	FM11	4.92028	否	否	否	否	40501	正常	无	无	2016-06-25 14:00:00							Non-infection	10	脂肪肝;高血压病;颈动脉硬化;急性心肌梗死;急性后壁心肌梗死;
1462	男	38	O	JD25	1.00892	否	否	否	否	3135	正常	无	无	2016-06-17 12:58:09							Non-infection	2	左手外伤;
1463	男	31	A	GS11	0.969038	否	否	否	否	7674	正常	无	无	2016-06-19 08:17:19							Non-infection	4	消化道出血;慢性浅表性胃炎伴胆汁反流;失血性贫血;混合痔伴内痔嵌顿;消化性溃疡伴出血;
1464	女	29	O	OC15	0.536851	否	否	否	否	3635	正常	无	无	2016-06-20 11:20:15							Non-infection	5	一活女婴;分娩时Ⅰ度会阴裂伤;头位顺产;妊娠合并轻度贫血;过期妊娠;
1465	男	31	O	GD25	1.05472	否	否	否	否	7751	正常	无	无	2016-06-20 09:10:45							Non-infection	5	急性阑尾炎;急性阑尾炎伴腹膜炎;
1466	男	30	B	BV15	0.515899	否	否	否	是	6086	正常	无	无	2016-06-18 16:35:27							Non-infection	3	癫痫;高甘油三酯血症;急性支气管炎;
1467	男	19	A	GD25	1.05472	否	否	否	否	7769	正常	无	无	2016-06-21 10:08:27							Non-infection	6	急性阑尾炎;
1468	男	32	O	FS25	0.668266	否	否	否	否	4834	正常	无	无	2016-06-20 09:30:00							Non-infection	5	高低密度脂蛋白胆固醇血症;冠心病;心悸胸闷查因;
1469	女	25	B	OZ15	0.339466	否	否	否	否	2583	正常	无	无	2016-06-19 09:18:09							Non-infection	4	一活女婴;妊娠期糖尿病;头位顺产;妊娠合并轻度贫血;临产;
1470	女	34	B	OZ15	0.339466	否	否	否	否	2515	正常	无	无	2016-06-19 10:25:32							Non-infection	4	一活男婴;头位顺产;妊娠合并轻度贫血;先兆临产;
1471	女	18	O	OC15	0.536851	否	否	否	否	3424	正常	无	无	2016-06-19 09:26:57							Non-infection	4	头位顺产;妊娠合并轻度贫血;一活女婴;临产;
1472	女	35	B	JU19	0.467653	否	否	否	否	1329	正常	无	无	2016-06-17 10:00:00							Non-infection	1	头皮挫裂伤;
1473	男	28	O	VC15	0.886134	否	否	否	否	4107	正常	无	无	2016-06-21 10:36:17							Non-infection	5	左手外伤;
1474	男	19	O	VJ15	0.934505	否	否	否	否	2156	正常	无	无	2016-06-17 10:03:59							Non-infection	1	全身多处刀砍伤;
1475	女	24	B	OC13	0.608017	否	否	否	否	3238	正常	无	无	2016-06-19 09:47:46							Non-infection	3	一活女婴;过敏性皮炎;胎膜早破;分娩时Ⅰ度会阴裂伤;头位顺产;低体重儿;24h内入产程的胎膜早破;
1476	男	30	A	MJ15	0.424208	否	否	否	否	2587	正常	无	无	2016-06-19 14:15:36							Non-infection	3	左侧精索静脉曲张;
1477	女	22	A	OC15	0.536851	否	否	否	否	2659	正常	无	无	2016-06-20 10:14:52							Non-infection	4	一活女婴;提前自然临产伴早产;脐带绕颈;分娩时Ⅰ度会阴裂伤;头位顺产;妊娠合并轻度贫血;
1478	男	37	O	LW19	0.451719	否	否	否	否	2417	正常	无	无	2016-06-17 14:48:21							Non-infection	1	左侧输尿管结石;膀胱占位性病变;
1479	男	20	O	GE15	1.04059	否	否	否	否	8271	正常	无	无	2016-06-23 10:14:56							Non-infection	7	右侧腹股沟斜疝;
1480	女	36	A	OC13	0.608017	否	否	否	否	3283	正常	无	无	2016-06-19 11:26:33							Non-infection	3	一活女婴;妊娠期糖尿病;胎膜早破;脐带绕颈;分娩时Ⅰ度会阴裂伤;头位顺产;低体重儿;
1481	女	31	O	GK25	0.687657	否	否	否	否	4758	正常	无	无	2016-06-21 07:58:25							Non-infection	5	乙状结肠息肉;痔;
1482	女	21	AB	OS25	0.303593	否	否	否	否	1430	正常	无	无	2016-06-21 10:16:33							Non-infection	5	先兆流产;
1483	女	31	O	DW15	0.508463	否	否	否	否	6818	正常	无	无	2016-06-22 09:55:22							Non-infection	6	声带息肉;
1484	女	21	B	OC15	0.536851	否	否	否	否	3396	正常	无	无	2016-06-20 11:09:23							Non-infection	4	一活女婴;脐带绕颈;分娩时Ⅰ度会阴裂伤;头位顺产;先兆临产;
1485	女	25	O	OD35	0.271578	否	否	否	否	1835	正常	无	无	2016-06-19 11:31:41							Non-infection	3	稽留流产;
1486	男	53	A	IG15	0.729635	否	否	否	否	6312	正常	无	无	2016-06-22 09:44:59							Non-infection	6	右前臂切割伤;
1487	女	28	O	OS23	0.416569	否	否	否	否	1282	正常	无	无	2016-06-22 10:59:24							Non-infection	6	先兆流产;妊娠剧吐;
1488	女	27	O	OE15	1.08239	否	否	否	是	8259	正常	无	无	2016-06-23 14:32:21							Non-infection	7	女性盆腔粘连;输卵管妊娠破裂;失血性休克;失血性贫血;
1489	女	28	A	OE15	1.08239	否	否	否	是	7466	正常	无	无	2016-06-23 10:47:28							Non-infection	7	输卵管妊娠;失血性贫血;异位妊娠;
1490	男	35	O	DJ15	0.592291	否	否	否	否	6119	正常	无	无	2016-06-23 15:47:18							Non-infection	7	开放性鼻部损伤;鼻骨骨折;
1491	女	28	A	OC15	0.536851	否	否	否	否	4210	正常	无	无	2016-06-20 11:19:10							Non-infection	4	一活男婴;继发性宫缩乏力;脐带绕颈;头位顺产;分娩伴第二产程延长（停滞）;先兆临产;
1492	女	17	AB	OD35	0.271578	否	否	否	否	1789	正常	无	无	2016-06-19 11:25:47							Non-infection	3	稽留流产;
1493	女	32	A	OD35	0.271578	否	否	否	否	1777	正常	无	无	2016-06-21 10:03:36							Non-infection	5	稽留流产;
1494	女	26	A	OC15	0.536851	否	否	否	否	4063	正常	无	无	2016-06-22 09:44:54							Non-infection	6	一活男婴;头位顺产;先兆临产;
1495	女	26	A	OD35	0.271578	否	否	否	否	2093	正常	无	无	2016-06-19 10:00:00							Non-infection	3	不全流产;
1496	男	26	A	IF15	1.42054	否	否	否	否	8200	正常	无	无	2016-06-25 09:16:56							Non-infection	9	右手挤压伤;右中指皮肤软组织挫裂伤;右环指外伤骨折;右中指末节骨折;右中指及环指外伤;
1497	女	18	A	OC15	0.536851	否	否	否	否	2824	正常	无	无	2016-06-20 09:51:45							Non-infection	4	一活男婴;头位顺产;临产;
1498	女	27	O	OB25	1.02328	否	否	否	否	5713	正常	无	无	2016-06-22 09:57:40							Non-infection	6	一活男婴;胎心型胎儿宫内窘迫;羊水过少;脐带绕颈;妊娠合并轻度贫血;剖宫产后;
1499	男	25	O	MS15	0.464764	否	否	否	否	1639	正常	无	无	2016-06-22 14:18:54							Non-infection	6	右侧附睾炎;包皮过长;
1500	女	0.00273973	O	PU13	0.840407	否	否	否	否	1507	正常	无	无	2016-06-17 14:45:39							Non-infection	1	高危儿;
1501	男	43	O	GL33	0.889104	否	否	否	否	9193	正常	无	无	2016-06-20 14:26:29							Non-infection	4	失血性贫血;右膝关节炎;胃窦溃疡;食管静脉曲张;十二指肠球部溃疡;酒精性肝硬化;上消化道出血;
1502	男	27	AB	JJ15	0.586945	否	否	否	否	4627	正常	无	无	2016-06-28 13:12:01							Non-infection	12	左手皮肤裂伤;左手外伤;
1503	男	10	A	BY23	0.75128	否	否	否	否	2221	正常	无	无	2016-06-21 11:00:00							Non-infection	5	脑脊液漏;创伤性鼓膜穿孔;颅底骨折;全身多处皮肤擦伤;皮肤挫伤;
1504	男	14	AB	IF10	1.03749	否	否	否	否	13078	正常	无	无	2016-06-20 09:42:06							Non-infection	4	左尺桡骨骨折;
1505	男	56	O	HT25	0.951003	否	否	否	否	9468	正常	无	无	2016-06-23 11:25:36							Non-infection	7	急性胰腺炎;胆管炎;胆总管结石伴胆管炎;
1506	女	26	A	OC15	0.536851	否	否	否	否	3312	正常	无	无	2016-06-20 08:54:37							Non-infection	3	一活女婴;分娩时Ⅰ度会阴裂伤;头位顺产;妊娠合并轻度贫血;先兆临产;
1507	女	20	B	OC15	0.536851	否	否	否	否	3022	正常	无	无	2016-06-20 11:39:03							Non-infection	3	一活男婴;臀位顺产;妊娠合并轻度贫血;早产;子宫畸形;阴道纵膈;妊娠 29周 先兆早产;
1508	女	33	A	OC13	0.608017	否	否	否	否	3144	正常	无	无	2016-06-20 10:20:49							Non-infection	3	一活男婴;巨大儿;妊娠期糖尿病;胎膜早破;脐带绕颈;分娩时Ⅰ度会阴裂伤;头位顺产;
1509	男	41	O	IU25	0.647851	否	否	否	否	1847	正常	无	无	2016-06-18 09:47:00							Non-infection	1	腰椎骨折;骰骨骨折;跖骨骨折;
1510	女	33	B	OZ15	0.339466	否	否	否	否	2651	正常	无	无	2016-06-21 09:37:59							Non-infection	4	死胎;子宫肌瘤;中期引产;胎儿畸形;中期引产(14周以上);
1511	女	12	O	DJ15	0.592291	否	否	否	否	1376	正常	无	无	2016-06-20 09:17:57							Non-infection	3	急性外耳道炎;外耳道异物;
1512	女	43	O	DW15	0.508463	否	否	否	否	6267	正常	无	无	2016-06-24 09:35:40							Non-infection	6	声带息肉;
1513	男	46	O	EV13	0.735034	否	否	否	否	11080	正常	无	无	2016-06-19 15:40:32							Non-infection	2	转移性滑膜肉瘤;肿瘤化疗个人史;咯血;咯血查因;
1514	男	36	B	LK19	1.26899	否	否	否	是	11103	正常	无	无	2016-06-23 15:38:02							Non-infection	6	脂肪肝;双肾结石;双肾囊肿;双侧输尿管结石;
1515	男	29	B	HU11	0.927553	否	否	否	否	10675	正常	无	无	2016-06-23 09:29:23							Non-infection	6	胆总管结石;急性胆管炎;反流性食管炎;胆源性胰腺炎;胆总管结石伴急性胆管炎;
1516	女	0.583333	A	EX25	0.374963	否	否	是	否	1685	正常	无	无	2016-06-21 09:00:00							Non-infection	4	急性支气管炎;
1517	女	33	A	OC15	0.536851	否	否	否	否	4172	正常	无	无	2016-06-22 11:11:38							Non-infection	5	一活女婴;巨大儿;分娩时Ⅰ度会阴裂伤;头位顺产;大于37整周的假临产;
1518	女	23	O	OB25	1.02328	否	否	否	否	5151	正常	无	无	2016-06-24 09:57:48							Non-infection	7	一活男婴;羊水过少;剖宫产后;臀位;
1519	男	27	A	GC25	0.843501	否	否	否	是	7535	正常	无	无	2016-06-27 11:56:15							Non-infection	10	混合痔;
1520	男	40	A	DJ13	1.09466	否	否	否	否	1723	正常	无	无	2016-06-19 10:49:28							Non-infection	2	咽异物;咽炎;咽异物？;
1521	女	34	O	OZ15	0.339466	否	否	否	否	2630	正常	无	无	2016-06-22 10:13:27							Non-infection	5	一活女婴;头位顺产;妊娠合并轻度贫血;疤痕子宫;
1522	女	24	O	OB25	1.02328	否	否	否	否	7228	正常	无	无	2016-06-25 11:34:19							Non-infection	8	一活男婴;持续性枕后位难产;妊娠合并轻度贫血;剖宫产后;大于37整周的假临产;
1523	女	26	A	OC15	0.536851	否	否	否	否	3513	正常	无	无	2016-06-21 10:22:30							Non-infection	4	一活女婴;分娩时Ⅰ度会阴裂伤;头位顺产;羊水过少;
1524	女	29	A	OB25	1.02328	否	否	否	否	5974	正常	无	无	2016-06-24 11:17:55							Non-infection	7	一活男婴;女性盆腔粘连;剖宫产后;疤痕子宫;
1525	女	20	O	OC15	0.536851	否	否	否	否	2547	正常	无	无	2016-06-21 09:13:32							Non-infection	4	一活女婴;分娩时Ⅰ度会阴裂伤;头位顺产;妊娠合并轻度贫血;先兆临产;
1526	男	29	B	IG15	0.729635	否	否	否	否	9187	正常	无	无	2016-06-27 10:27:03							Non-infection	10	上臂神经损伤;肌腱断裂，操作中;右中指皮肤软组织挫裂伤;右手割伤;右手多指挤压伤;
1527	女	22	O	OR15	0.465147	否	否	否	否	2311	正常	无	无	2016-06-21 09:03:02							Non-infection	4	一活女婴;头位顺产;临产;
1528	女	26	O	OC15	0.536851	否	否	否	否	3074	正常	无	无	2016-06-21 10:03:58							Non-infection	4	一活女婴;分娩时Ⅰ度会阴裂伤;头位顺产;先兆临产;
1529	女	22	O	OC13	0.608017	否	否	否	否	3922	正常	无	无	2016-06-21 09:25:28							Non-infection	4	一活女婴;分娩时Ⅰ度会阴裂伤;产伤性宫颈裂伤;头位顺产;妊娠合并轻度贫血;先兆临产;
1530	女	61	AB	LZ15	0.387973	否	否	否	是	2098	正常	无	无	2016-06-19 15:49:28							Non-infection	2	尿道出血;尿道口囊肿;
1531	男	63	O	GE13	1.31891	否	否	否	是	10463	正常	无	无	2016-06-24 11:22:25							Non-infection	6	脑梗死后遗症;精神障碍;右侧腹股沟斜疝;肠梗阻;
1532	男	27	O	GU25	0.415806	否	否	否	否	2334	正常	无	无	2016-06-20 11:51:55							Non-infection	2	急性阑尾炎;
1533	女	25	B	OC15	0.536851	否	否	否	否	4365	正常	无	无	2016-06-21 09:49:13							Non-infection	3	一活男婴;胎膜早破;脐带绕颈;分娩时Ⅰ度会阴裂伤;头位顺产;
1534	男	37	O	GB35	2.02837	否	否	否	是	10924	正常	无	无	2016-06-26 08:51:51							Non-infection	8	胃溃疡伴穿孔;胃肠吻合口溃疡穿孔;胃穿孔;
1535	女	18	O	OC15	0.536851	否	否	否	否	3635	正常	无	无	2016-06-21 10:13:19							Non-infection	3	一活女婴;分娩时Ⅰ度会阴裂伤;头位顺产;妊娠合并轻度贫血;
1536	女	25	O	OR15	0.465147	否	否	否	否	2412	正常	无	无	2016-06-21 09:35:38							Non-infection	3	一活男婴;头位顺产;
1537	男	53	O	LS15	0.607956	否	否	否	否	5452	正常	无	无	2016-06-24 08:23:37							Non-infection	6	肾病综合征;上颌窦筛窦炎;
1538	男	35	O	CD19	0.426038	否	否	否	否	3525	正常	无	无	2016-06-21 09:15:15							Non-infection	3	结膜裂伤;
1539	男	42	A	HT25	0.951003	否	否	否	否	4126	正常	无	无	2016-06-21 11:15:34							Non-infection	3	前列腺结石;胆囊结石伴慢性胆囊炎;急性胰腺炎;左肾结石;
1540	女	20	O	OZ15	0.339466	否	否	否	否	4610	正常	无	无	2016-06-23 09:22:31							Non-infection	5	一活女婴;头位顺产;妊娠期高血压;
1541	男	44	O	LD15	1.36179	否	否	否	是	9149	正常	无	无	2016-06-24 14:43:07							Non-infection	6	左输尿管下段结石;输尿管狭窄;
1542	女	38	O	LU15	0.482709	否	否	否	否	4718	正常	无	无	2016-06-24 14:42:24							Non-infection	6	急性肾盂肾炎;
1543	男	48	O	IH35	0.671357	否	否	否	否	3425	正常	无	无	2016-06-24 14:41:48							Non-infection	6	左手骨折术后;
1544	男	23	B	JD25	1.00892	否	否	否	否	4551	正常	无	无	2016-06-20 14:57:55							Non-infection	2	右食指挤压伤伴骨折;右食指挫裂伤并骨折;
1545	男	31	A	MS15	0.464764	否	否	否	否	4676	正常	无	无	2016-06-22 16:54:02							Non-infection	4	急性附睾炎;
1546	女	25	A	OB23	1.08755	否	否	否	否	7775	正常	无	无	2016-06-24 10:44:19							Non-infection	6	一活女婴;羊水过少;新生儿窒息;轻度贫血;剖宫产后;纵膈子宫;胎儿生长受限;臀位;早产;
1547	男	47	O	BR21	1.16685	否	否	否	否	2564	正常	无	无	2016-06-18 15:51:00							Non-infection	0	颈内动脉闭塞;脑梗塞;脑血管病;
1548	女	28	B	OR15	0.465147	否	否	否	否	2990	正常	无	无	2016-06-21 09:29:28							Non-infection	3	一活男婴;脐带绕颈;头位顺产;早产;胎儿和新生儿受胎膜早破影响;
1549	女	19	A	QS15	0.30323	否	否	否	否	2827	正常	无	无	2016-06-22 08:00:03							Non-infection	4	脂肪肝;缺铁性贫血;青春期功血;贫血查因;
1550	女	0.00273973	A	PR29	5.7053	否	否	否	否	15734	正常	无	无	2016-06-27 14:25:36							Non-infection	9	轻于胎龄;低出生体重儿;新生儿轻度窒息;新生儿呼吸窘迫综合征;早产儿;
1551	女	16	O	OC15	0.536851	否	否	否	否	3667	正常	无	无	2016-06-22 10:51:30							Non-infection	4	一活女婴;分娩时Ⅰ度会阴裂伤;头位顺产;先兆临产;
1552	男	0.00273973	B	PR29	5.7053	否	否	否	否	17031	正常	无	无	2016-06-27 14:00:24							Non-infection	9	低出生体重儿;新生儿呼吸窘迫综合征;早产儿;
1553	女	44	O	GD25	1.05472	否	否	否	否	10180	正常	无	无	2016-06-23 12:34:09							Non-infection	5	急性阑尾炎;
1554	男	67	O	DS19	0.609429	否	否	否	否	8081	正常	无	无	2016-06-24 11:45:40							Non-infection	6	高同型半胱氨酸血症;眩晕查因：良性位置性眩晕;多发性腔隙性脑梗塞;高血压病3级，极高危;
1555	女	34	A	OE15	1.08239	否	否	否	是	8266	正常	无	无	2016-06-24 09:00:00							Non-infection	6	输卵管妊娠;
1556	男	35	A	LK19	1.26899	否	否	否	是	11405	正常	无	无	2016-06-24 14:42:35							Non-infection	6	输尿管狭窄;右输尿管下段结石;
1557	男	37	O	LD15	1.36179	否	否	否	是	12194	正常	无	无	2016-06-24 14:42:43							Non-infection	6	输尿管狭窄;右输尿管下段结石;
1558	女	18	A	OD35	0.271578	否	否	否	否	2112	正常	无	无	2016-06-22 10:17:28							Non-infection	4	稽留流产;
1559	女	32	O	OZ15	0.339466	否	否	否	否	893	正常	无	无	2016-06-19 09:54:07							Non-infection	1	中孕18周;急性肠炎;
1560	男	24	A	IF25	2.46846	否	否	否	否	8296	正常	无	无	2016-06-26 10:29:33							Non-infection	8	足趾挤压伤;左踇趾甲沟炎;
1561	男	65	A	FT21	0.839775	否	否	否	否	7278	正常	无	无	2016-06-26 11:24:22							Non-infection	8	脑梗死后遗症;糖尿病;高甘油三酯血症;肢体动脉硬化;高血压病3级，极高危;高血压病2级;
1562	男	38	B	DT29	0.359028	否	否	否	否	1114	正常	无	无	2016-06-19 09:26:10							Non-infection	1	急性会厌炎;
1563	女	35	O	OE15	1.08239	否	否	否	否	9132	正常	无	无	2016-06-26 14:48:15							Non-infection	8	输卵管积水;异位妊娠;盆腔炎;子宫肌瘤;输卵管妊娠;
1564	男	47	O	GD13	1.30925	否	否	否	否	12318	正常	无	无	2016-06-25 14:07:12							Non-infection	7	急性坏疽性阑尾炎伴穿孔;急性弥漫性腹膜炎;急性阑尾炎;
1565	女	23	O	OC13	0.608017	否	否	否	否	4601	正常	无	无	2016-06-23 14:04:32							Non-infection	5	一活女婴;胎膜早破;头位顺产;早产;分娩伴子宫颈裂伤;先兆早产;
1566	女	24	A	OD35	0.271578	否	否	否	否	2045	正常	无	无	2016-06-24 08:47:00							Non-infection	4	稽留流产;
1567	男	35	AB	WZ15	0.555881	否	否	否	否	4927	正常	无	无	2016-06-27 11:08:47							Non-infection	9	烧伤;面部烧伤;烧伤面积1一9%;
1568	女	26	O	OC15	0.536851	否	否	否	否	2244	正常	无	无	2016-06-21 09:49:49							Non-infection	2	一活女婴;分娩时Ⅰ度会阴裂伤;头位顺产;临产;
1569	男	35	AB	BY15	0.688502	否	否	否	否	5484	正常	无	无	2016-06-24 11:00:00							Non-infection	5	脑震荡;全身多处挫擦伤;
1570	女	18	A	NZ15	0.395699	否	否	否	否	2096	正常	无	无	2016-06-23 14:33:26							Non-infection	4	卵巢黄体破裂;卵巢黄体囊肿;黄体破裂？;
1571	女	26	A	OC15	0.536851	否	否	否	否	3508	正常	无	无	2016-06-23 10:14:51							Non-infection	4	一活女婴;分娩时Ⅰ度会阴裂伤;头位顺产;妊娠合并轻度贫血;先兆临产;
1572	女	32	A	OR15	0.465147	否	否	否	否	3702	正常	无	无	2016-06-22 12:14:34							Non-infection	3	一活男婴;胎膜早破;头位顺产;早产;
1573	女	30	B	OR15	0.465147	否	否	否	否	2093	正常	无	无	2016-06-22 11:18:06							Non-infection	3	一活女婴;头位顺产;临产;
1574	男	19	A	VC15	0.886134	否	否	否	否	3972	正常	无	无	2016-06-24 09:53:00							Non-infection	5	右示指皮肤软组织挫裂伤;
1575	女	77	A	FQ11	1.51891	否	否	否	否	9721	正常	无	无	2016-06-27 09:48:36							Non-infection	8	家族性心肌病;心功能不全;右肾囊肿;冠状动脉粥样硬化性心脏病;老年性心脏瓣膜病;胸闷心悸查因;
1576	女	30	O	OB23	1.08755	否	否	否	否	6030	正常	无	无	2016-06-25 08:39:48							Non-infection	6	一活男婴;妊娠合并盆腔粘连;羊水过少;脐带绕颈;妊娠合并轻度贫血;剖宫产后;疤痕子宫;Ⅲ度羊水混浊;
1577	男	0.00821918	A	PU11	1.11582	否	否	否	否	3194	正常	无	无	2016-06-22 15:37:20							Non-infection	3	新生儿高胆红素血症;
1578	男	48	AB	LJ15	0.501801	否	否	否	否	2543	正常	无	无	2016-06-21 11:38:58							Non-infection	2	出血性膀胱炎;右侧输尿管双J管留置;
1579	男	48	O	GK23	0.92229	否	否	否	否	3057	正常	无	无	2016-06-22 07:59:06							Non-infection	3	多发性结肠息肉;脂肪肝;高血压病;慢性乙型肝炎;右肾结石;
1580	女	29	A	OR15	0.465147	否	否	否	否	3035	正常	无	无	2016-06-25 09:02:38							Non-infection	6	胎膜早破;中孕引产;疤痕子宫;
1581	女	34	O	OD35	0.271578	否	否	否	否	2154	正常	无	无	2016-06-22 10:00:00							Non-infection	3	稽留流产;
1582	男	47	B	VT15	0.556025	否	否	否	是	20537	正常	无	无	2016-06-21 10:47:29							Non-infection	2	上颌窦恶性肿瘤;鼻咽癌放疗后;
1583	女	24	B	OC15	0.536851	否	否	否	否	2604	正常	无	无	2016-06-23 09:40:17							Non-infection	4	一活男婴;分娩时Ⅰ度会阴裂伤;头位顺产;临产;
1584	女	46	AB	HU15	0.544707	否	否	否	否	4063	正常	无	无	2016-06-22 11:02:25							Non-infection	3	胆囊结石伴急性胆囊炎;
1585	女	29	A	OR15	0.465147	否	否	否	否	2855	正常	无	无	2016-06-25 11:30:30							Non-infection	6	胎膜早破;假临产;脐带绕颈;先兆早产;
1586	女	27	O	OZ15	0.339466	否	否	否	否	3752	正常	无	无	2016-06-23 09:59:40							Non-infection	4	一活男婴;头位顺产;疤痕子宫;
1587	女	34	A	LW19	0.451719	否	否	否	否	2606	正常	无	无	2016-06-21 15:00:00							Non-infection	2	右输尿管下段结石;
1588	女	33	O	OB19	1.11181	否	否	否	否	7652	正常	无	无	2016-06-26 11:30:48							Non-infection	7	绝育;一活男婴;胎儿单脐动脉;胎儿心脏畸形;胎膜早破;疤痕子宫;妊娠伴有剖宫产史;妊娠合并绒毛膜羊膜炎;
1589	女	22	O	IC35	1.92702	否	否	否	否	15972	正常	无	无	2016-06-29 11:54:46							Non-infection	10	左外踝骨折;
1590	男	33	B	JJ15	0.586945	否	否	否	否	5098	正常	无	无	2016-06-29 10:57:02							Non-infection	10	右食指外伤;右环指外伤;右手皮肤裂伤;
1591	女	28	B	OE15	1.08239	否	否	否	是	9120	正常	无	无	2016-06-24 09:40:00							Non-infection	5	女性盆腔粘连;输卵管妊娠流产;失血性贫血;异位妊娠;
1592	女	19	B	OD35	0.271578	否	否	否	否	1982	正常	无	无	2016-06-22 09:44:22							Non-infection	3	稽留流产;
1593	女	20	O	OC15	0.536851	否	否	否	否	2800	正常	无	无	2016-06-23 10:47:07							Non-infection	4	一活男婴;分娩时Ⅰ度会阴裂伤;头位顺产;先兆临产;
1594	女	17	O	OE15	1.08239	否	否	否	是	11355	正常	无	无	2016-06-25 10:00:00							Non-infection	6	女性盆腔粘连;输卵管妊娠;失血性贫血;
1595	女	45	A	IS15	0.546706	否	否	否	否	2592	正常	无	无	2016-06-21 12:00:26							Non-infection	2	左足骨折;左足第1趾骨折;
1596	男	0.00273973	O	PU13	0.840407	否	否	否	否	3192	正常	无	无	2016-06-23 11:12:52							Non-infection	4	先天性心脏病;先天性卵圆孔未闭;
1597	女	6	O	GU25	0.415806	否	否	否	否	1327	正常	无	无	2016-06-23 11:25:21							Non-infection	4	肠系膜淋巴结炎;腹痛查因：肠系膜淋巴结炎？胃炎？肠炎？;
1598	女	23	A	OB25	1.02328	否	否	否	否	6026	正常	无	无	2016-06-25 10:01:09							Non-infection	6	一活男婴;妊娠合并盆腔粘连;剖宫产后;疤痕子宫;
1599	女	27	A	OD35	0.271578	否	否	否	否	1973	正常	无	无	2016-06-22 10:26:37							Non-infection	3	稽留流产;
1600	女	20	O	HZ15	0.789629	否	否	否	否	2913	正常	无	无	2016-06-25 09:25:04							Non-infection	6	肝挫伤;
1601	女	34	B	OB25	1.02328	否	否	否	否	4763	正常	无	无	2016-06-26 09:08:03							Non-infection	7	一活男婴;剖宫产后;臀位;
1602	男	27	A	DD29	1.10134	否	否	否	否	9026	正常	无	无	2016-06-30 11:00:31							Non-infection	8	慢性鼻窦炎;鼻中隔偏曲;
1603	男	0.00273973	O	PU13	0.840407	否	否	否	否	5099	正常	无	无	2016-06-24 10:50:11							Non-infection	5	高危儿;
1604	女	22	O	BY15	0.688502	否	否	否	否	5978	正常	无	无	2016-06-24 09:00:00							Non-infection	5	头皮挫裂伤;全身多处软组织损伤;右上第一磨牙冠根折;脑挫裂伤;全身多处软组织挫伤;
1605	男	31	A	LD15	1.36179	否	否	否	是	12512	正常	无	无	2016-06-25 14:20:20							Non-infection	6	左输尿管下段结石;双肾结石;右输尿管下段结石;输尿管狭窄;
1606	女	22	O	OU15	0.267715	否	否	否	否	2713	正常	无	无	2016-06-30 09:28:52							Non-infection	11	先兆早产;先兆临产;
1607	男	50	O	GV29	0.582784	否	否	否	否	4827	正常	无	无	2016-06-25 08:11:05							Non-infection	6	前列腺结石;慢性浅表性胃炎伴糜烂;右肾结石;失血性贫血;胃窦溃疡;上消化道出血;
1608	女	26	O	GU15	0.422397	否	否	否	否	2901	正常	无	无	2016-06-24 11:50:04							Non-infection	5	急性肠炎;腹痛查因：急性胃炎;
1609	男	26	O	GB33	2.50397	否	否	否	是	16528	正常	无	无	2016-06-30 16:50:53							Non-infection	10	急性弥漫性腹膜炎;急性十二指肠球部溃疡伴穿孔;腹痛查因：消化性溃疡？;
1610	女	30	B	OC13	0.608017	否	否	否	否	3676	正常	无	无	2016-06-23 10:28:18							Non-infection	3	妊娠期糖尿病;24h内入产程的胎膜早破;分娩时Ⅰ度会阴裂伤;头位顺产;妊娠合并轻度贫血;
1611	女	23	O	OR15	0.465147	否	否	否	否	2726	正常	无	无	2016-06-23 09:59:19							Non-infection	3	一活男婴;头位顺产;先兆临产;
1612	女	26	O	OR15	0.465147	否	否	否	否	3061	正常	无	无	2016-06-23 10:37:23							Non-infection	3	一活男婴;头位顺产;
1613	女	29	O	OB25	1.02328	否	否	否	否	5468	正常	无	无	2016-06-25 10:59:54							Non-infection	5	一活男婴;妊娠合并盆腔粘连;妊娠合并轻度贫血;剖宫产后;疤痕子宫;
1614	男	21	O	XJ19	1.84523	否	否	否	是	25033	正常	无	无	2016-06-27 10:26:44							Non-infection	7	手汗症;
1615	男	5	O	MJ15	0.424208	否	否	否	否	2750	正常	无	无	2016-06-23 15:35:00							Non-infection	3	包茎;
1616	男	27	AB	HT25	0.951003	否	否	否	否	10824	正常	无	无	2016-06-28 09:30:14							Non-infection	8	急性胰腺炎;
1617	男	6	O	MJ15	0.424208	否	否	否	否	2931	正常	无	无	2016-06-23 11:47:32							Non-infection	3	包茎;
1618	女	28	A	OB21	1.15305	否	否	否	否	6065	正常	无	无	2016-06-25 11:35:16							Non-infection	5	一活女婴;子痫前期;妊娠合并盆腔粘连;产后贫血;剖宫产后;疤痕子宫;
1619	女	40	B	OC15	0.536851	否	否	否	否	3118	正常	无	无	2016-06-23 10:15:08							Non-infection	3	一活女婴;分娩时Ⅰ度会阴裂伤;头位顺产;
1620	男	32	B	DS19	0.609429	否	否	否	否	1949	正常	无	无	2016-06-24 11:10:58							Non-infection	4	突发性耳聋;
1621	女	21	A	JB19	0.792756	否	否	否	否	3310	正常	无	无	2016-06-23 11:51:21							Non-infection	3	乳腺纤维瘤;右乳肿物？;
1622	女	41	A	BV39	0.669133	否	否	否	否	4504	正常	无	无	2016-06-25 10:53:13							Non-infection	5	紧张性头痛;垂体囊肿;颈椎病;
1623	男	0.00273973	A	PU13	0.840407	否	否	否	否	1273	正常	无	无	2016-06-21 09:45:42							Non-infection	1	高危儿;
1624	女	31	O	LD15	1.36179	否	否	否	否	10120	正常	无	无	2016-06-26 12:47:41							Non-infection	6	输尿管内支架;右输尿管下段结石;输尿管狭窄;
1625	女	35	A	OE15	1.08239	否	否	否	是	8842	正常	无	无	2016-06-25 09:00:00							Non-infection	5	女性盆腔粘连;异位妊娠;轻度贫血;输卵管妊娠;
1626	女	0.0109589	A	PU11	1.11582	否	否	否	否	3049	正常	无	无	2016-06-24 14:49:55							Non-infection	4	新生儿高胆红素血症;
1627	男	33	O	IH25	0.788404	否	否	否	否	3190	正常	无	无	2016-06-26 09:53:22							Non-infection	6	面部异物;左面部肿物;
1628	男	51	O	QJ13	1.83066	否	否	否	否	7388	正常	无	无	2016-06-23 07:59:27							Non-infection	3	肝囊肿;骨髓增生减低;轻度脂肪肝;左肾囊肿;贫血查因;
1629	男	47	B	LS21	1.28201	否	否	否	否	7739	正常	无	无	2016-06-26 10:40:00							Non-infection	6	脂肪肝;肾萎缩;椎-基底动脉供血不足;甲状腺机能减退症;高血压1级;右眼弱视;颅脑外伤后综合症;2型糖尿病;慢性胃炎;
1630	男	36	O	GC25	0.843501	否	否	否	是	7411	正常	无	无	2016-06-29 12:54:30							Non-infection	9	混合痔;
1631	女	20	A	OC11	0.635765	否	否	否	否	16991	正常	无	无	2016-06-27 11:29:47							Non-infection	7	一活男婴;潜伏期延长;头位顺产;妊娠合并轻度贫血;失血性休克;产后出血;胎儿畸形;胎盘粘连伴出血;先兆临产;
1632	男	28	O	GC25	0.843501	否	否	否	否	7854	正常	无	无	2016-06-27 11:39:34							Non-infection	7	混合痔;肛乳头瘤;
1633	男	18	AB	GB33	2.50397	否	否	否	否	4458	正常	无	无	2016-06-25 08:09:41							Non-infection	5	肝内胆管结石;巴雷特食管;十二指肠球炎;贲门肿瘤;慢性浅表性胃炎伴糜烂;贲门良性肿瘤;
1634	女	39	O	BS15	0.71238	否	否	否	否	2851	正常	无	无	2016-06-22 10:00:29							Non-infection	2	躯干周围神经肿瘤;胃食管反流病;上腹痛查因：急性胃炎？胆囊炎;肝占位性病变;
1635	女	30	O	OB19	1.11181	否	否	否	否	5834	正常	无	无	2016-06-27 09:34:17							Non-infection	7	一活女婴;双胎妊娠;足月小样低体重儿;剖宫产后;结扎;
1636	男	32	O	HT15	2.42037	否	否	否	是	9901	正常	无	无	2016-06-24 08:00:00							Non-infection	4	肝功能不全;急性胰腺炎;
1637	女	43	O	DW15	0.508463	否	否	否	否	5711	正常	无	无	2016-06-25 11:22:37							Non-infection	5	慢性咽炎;声带小结;
1638	男	27	AB	KD29	1.30809	否	否	否	否	6383	正常	无	无	2016-06-27 10:48:02							Non-infection	7	结节性甲状腺肿;颈部肿物;
1639	女	36	O	DS19	0.609429	否	否	否	否	3670	正常	无	无	2016-06-26 10:24:25							Non-infection	6	眩晕;良性阵发性眩晕;
1640	女	30	A	OD35	0.271578	否	否	否	否	2418	正常	无	无	2016-06-24 10:30:00							Non-infection	4	稽留流产;
1641	女	27	A	OC11	0.635765	否	否	否	否	4000	正常	无	无	2016-06-26 08:45:43							Non-infection	6	一活女婴;羊水过少;分娩时Ⅰ度会阴裂伤;头位顺产;妊娠合并绒毛膜羊膜炎;Ⅲ度羊水混浊;先兆临产;
1642	女	23	O	GU21	0.820598	否	否	否	否	2226	正常	无	无	2016-06-23 10:04:40							Non-infection	3	黄体囊肿;急性阑尾炎;
1643	男	47	B	GC25	0.843501	否	否	否	是	7232	正常	无	无	2016-06-29 13:13:10							Non-infection	9	混合痔;
1644	女	35	B	OB23	1.08755	否	否	否	否	6610	正常	无	无	2016-06-26 10:37:32							Non-infection	6	一活男婴;原有继发性高血压并发于妊娠、分娩和产褥期;妊娠期糖尿病;巨大儿;剖宫产后;疤痕子宫;手术后盆腔粘连;
1645	男	31	A	GC25	0.843501	否	否	否	是	6339	正常	无	无	2016-06-28 13:09:16							Non-infection	8	混合痔;
1646	女	25	A	NZ15	0.395699	否	否	否	否	1955	正常	无	无	2016-06-25 10:45:00							Non-infection	5	卵巢黄体破裂;
1647	女	26	O	OR15	0.465147	否	否	否	否	3055	正常	无	无	2016-06-24 10:29:06							Non-infection	4	一活男婴;脐带绕颈;头位顺产;妊娠合并轻度贫血;假临产;
1648	男	49	O	IH25	0.788404	否	否	否	否	5121	正常	无	无	2016-06-29 09:43:33							Non-infection	9	左足软组织挫伤;足部挫裂伤;
1649	男	26	O	IF25	2.46846	否	否	否	否	6222	正常	无	无	2016-06-25 09:05:03							Non-infection	5	左踇趾甲沟炎;甲床炎;跖骨开放性骨折;母趾开放性骨折;
1650	男	30	B	GU15	0.422397	否	否	否	否	8295	正常	无	无	2016-06-24 14:51:40							Non-infection	4	低钾血症;急性胃炎;脂肪肝;胸痛查因;
1651	女	25	O	OE15	1.08239	否	否	否	否	8486	正常	无	无	2016-06-28 08:46:00							Non-infection	8	输卵管妊娠;失血性贫血;急性阑尾炎;
1652	男	59	A	IU23	0.797413	否	否	否	是	12780	正常	无	无	2016-07-17 10:08:22							Non-infection	6	右侧腹股沟斜疝;右侧腹股沟疝;
1653	男	11	AB	MJ15	0.424208	否	否	否	否	2712	正常	无	无	2016-07-29 15:43:33							Non-infection	2	包茎;
1654	女	26	O	OC15	0.536851	否	否	否	否	4171	正常	无	无	2016-07-14 10:53:56							Non-infection	3	一活女婴;胎膜早破;脐带绕颈;头位顺产;妊娠合并轻度贫血;
1655	男	41	O	LJ13	0.851496	否	否	否	否	2634	正常	无	无	2016-07-05 11:41:47							Non-infection	3	出血性膀胱炎;高血压病;低钾血症;右侧输尿管结石;左侧输尿管双J管留置;
1656	女	24	O	GD15	1.05273	否	否	否	否	12753	正常	无	无	2016-07-07 10:03:27							Non-infection	6	急性坏疽性阑尾炎伴穿孔;急性阑尾炎;
1657	男	15	A	MJ15	0.424208	否	否	否	否	2829	正常	无	无	2016-07-14 12:18:27							Non-infection	5	包茎;
1658	女	17	O	HU15	0.544707	否	否	否	否	2242	正常	无	无	2016-07-14 09:14:51							Non-infection	4	胆囊结石伴急性胆囊炎;胆囊结石伴慢性胆囊炎;
1659	女	30	A	OC15	0.536851	否	否	否	否	3390	正常	无	无	2016-07-31 08:46:58							Non-infection	4	一活男婴;分娩时Ⅰ度会阴裂伤;头位顺产;先兆临产;
1660	男	18	O	DL19	0.623515	否	否	否	否	3446	正常	无	无	2016-07-31 09:00:10							Non-infection	3	鼻出血;
1661	女	48	AB	ND15	1.10784	否	否	否	否	8984	正常	无	无	2016-07-14 10:55:05							Non-infection	7	子宫内膜息肉;失血性贫血;阴道流血查因;
1662	女	47	A	ND15	1.10784	否	否	否	否	7226	正常	无	无	2016-07-30 11:26:45							Non-infection	5	子宫粘膜下肌瘤;功血;失血性贫血;
1663	女	29	O	OC13	0.608017	否	否	否	否	5869	正常	无	无	2016-07-10 09:17:09							Non-infection	4	一活男婴;胎膜早破;分娩时Ⅰ度会阴裂伤;头位顺产;分娩伴子宫颈裂伤;
1664	女	41	A	OB23	1.08755	否	否	否	否	7191	正常	无	无	2016-07-23 09:10:54							Non-infection	8	一活男婴;妊娠合并盆腔粘连;羊水过多;脐带绕颈;剖宫产后;疤痕子宫;
1665	女	29	A	GC25	0.843501	否	否	否	否	7499	正常	无	无	2016-07-26 11:57:39							Non-infection	11	混合痔;左肾结石;
1666	男	92	B	LE13	1.34596	否	否	否	否	10757	正常	无	无	2016-07-27 13:57:17							Non-infection	12	双肾囊肿;主动脉硬化;膀胱结石;
1667	男	29	A	DS19	0.609429	否	否	否	否	3219	正常	无	无	2016-07-19 11:30:00							Non-infection	4	慢性鼻窦炎;梅尼埃病;
1668	女	37	B	OD35	0.271578	否	否	否	否	1770	正常	无	无	2016-07-21 09:57:14							Non-infection	6	稽留流产;
1669	男	37	B	KD19	1.52031	否	否	否	否	17006	正常	无	无	2016-07-26 10:00:00							Non-infection	10	脂肪肝;甲状腺恶性肿瘤;右肾结石;
1670	男	37	A	JJ15	0.586945	否	否	否	否	4767	正常	无	无	2016-07-25 09:06:30							Non-infection	10	拇指骨开放性骨折;
1671	男	35	A	VD19	1.01552	否	否	否	否	3992	正常	无	无	2016-07-20 11:38:26							Non-infection	5	手外伤;左手外伤;
1672	女	27	A	OZ15	0.339466	否	否	否	否	3266	正常	无	无	2016-07-19 09:59:45							Non-infection	4	一活男婴;羊水过少;头位顺产;妊娠合并轻度贫血;
1673	男	34	A	IF15	1.42054	否	否	否	否	7311	正常	无	无	2016-07-22 11:20:19							Non-infection	7	指骨开放性骨折;
1674	男	29	B	VB15	1.13068	否	否	否	否	7197	正常	无	无	2016-07-25 10:39:08							Non-infection	10	左手指挫裂伤;左手外伤;
1675	男	30	A	GC25	0.843501	否	否	否	是	9260	正常	无	无	2016-07-27 11:52:47							Non-infection	12	混合痔;
1676	女	20	O	OC15	0.536851	否	否	否	否	2761	正常	无	无	2016-07-19 09:35:12							Non-infection	4	一活男婴;过期妊娠;头位顺产;
1677	男	16	B	IF10	1.03749	否	否	否	否	14455	正常	无	无	2016-07-25 10:27:48							Non-infection	10	上肢神经损伤;肌腱损伤;指骨开放性骨折;指骨多发性开放性骨折;
1678	女	25	O	BY15	0.688502	否	否	否	否	2121	正常	无	无	2016-07-19 11:00:00							Non-infection	4	蛛网膜下腔出血;全身多处软组织挫伤;头皮血肿;脑挫裂伤;中型闭合性颅脑损伤;
1679	女	20	O	OR15	0.465147	否	否	否	否	2559	正常	无	无	2016-07-19 10:32:44							Non-infection	4	一活女婴;头位顺产;早产;
1680	女	52	A	CS13	0.538553	否	否	否	否	1987	正常	无	无	2016-07-18 10:22:14							Non-infection	3	鼻甲肥大;晶状体脱位;瞳孔散大;右眼角膜损伤;右眼挫伤;黄斑变性;眼底出血;继发性青光眼;上颌窦炎;创伤性青光眼;
1681	女	34	A	HD35	1.61673	否	否	否	否	12484	正常	无	无	2016-07-23 09:41:18							Non-infection	7	胆囊结石伴慢性胆囊炎;
1682	男	36	O	GL31	0.834456	否	否	否	否	4858	正常	无	无	2016-07-19 08:22:05							Non-infection	3	十二指肠溃疡伴出血;低钾血症;慢性浅表性胃炎伴胆汁反流;失血性贫血;上消化道出血;
1683	女	24	A	OC15	0.536851	否	否	否	否	3323	正常	无	无	2016-07-19 09:59:12							Non-infection	3	脐带绕颈;分娩时Ⅰ度会阴裂伤;头位顺产;妊娠合并轻度贫血;一活女婴;
1684	女	22	A	ND15	1.10784	否	否	否	是	14696	正常	无	无	2016-07-24 10:46:23							Non-infection	7	输卵管囊肿;卵巢畸胎瘤;卵巢良性肿瘤;
1685	男	39	B	GE15	1.04059	否	否	否	否	8667	正常	无	无	2016-07-26 10:01:44							Non-infection	10	隐睾;腹股沟斜疝(单侧);右侧腹股沟斜疝;
1686	女	27	O	OC15	0.536851	否	否	否	否	2528	正常	无	无	2016-07-20 09:34:10							Non-infection	4	一活女婴;分娩时Ⅰ度会阴裂伤;头位顺产;妊娠合并轻度贫血;
1687	女	36	B	FM49	3.21503	否	否	否	是	19769	正常	无	无	2016-07-23 10:41:06							Non-infection	7	周围动静脉畸形;血管瘤;
1688	女	49	O	GC25	0.843501	否	否	否	否	8467	正常	无	无	2016-07-30 11:17:31							Non-infection	14	混合痔;
1689	女	38	O	OB25	1.02328	否	否	否	否	5730	正常	无	无	2016-07-23 10:44:00							Non-infection	7	羊水过少;脐带绕颈;一活男婴;剖宫产;
1690	女	30	B	OZ15	0.339466	否	否	否	否	2245	正常	无	无	2016-07-24 10:26:29							Non-infection	8	妊娠剧吐;
1691	男	79	A	BR25	0.771384	否	否	否	否	5090	正常	无	无	2016-07-22 10:49:40							Non-infection	6	脑供血不足;高血压病2级;
1692	女	30	A	OB25	1.02328	否	否	否	否	4771	正常	无	无	2016-07-21 10:48:49							Non-infection	5	一活女婴;羊水过少;剖宫产;
1693	女	25	A	OB19	1.11181	否	否	否	否	8519	正常	无	无	2016-07-22 10:30:22							Non-infection	6	一活男婴;重度子痫前期;妊娠合并卵巢囊肿;脐带绕颈;妊娠合并轻度贫血;妊娠合并甲状腺机能减退;剖宫产后;早产;
1694	女	22	O	OC15	0.536851	否	否	否	否	2251	正常	无	无	2016-07-19 09:37:04							Non-infection	3	一活男婴;脐带绕颈;分娩时Ⅰ度会阴裂伤;头位顺产;妊娠合并轻度贫血;
1695	女	26	B	HD35	1.61673	否	否	否	是	8466	正常	无	无	2016-07-22 10:14:15							Non-infection	6	胆囊结石;肾结石;胆囊结石伴慢性胆囊炎;
1696	女	17	O	GU25	0.415806	否	否	否	否	3090	正常	无	无	2016-07-20 08:53:21							Non-infection	4	急性阑尾炎;
1697	男	39	AB	LD15	1.36179	否	否	否	是	12442	正常	无	无	2016-07-23 11:49:52							Non-infection	7	输尿管狭窄;左输尿管下段结石;
1698	女	25	O	OB25	1.02328	否	否	否	否	6156	正常	无	无	2016-07-23 10:44:25							Non-infection	7	一活女婴;脐带绕颈;妊娠合并轻度贫血;疤痕子宫;手术后盆腔粘连;剖宫产;
1699	男	44	B	IS39	0.637176	否	否	否	否	1999	正常	无	无	2016-07-17 09:30:00							Non-infection	1	腓骨骨折;左小腿挫裂伤;
1700	男	26	O	VS23	1.16216	否	是	是	是	55056	正常	无	无	2016-07-28 08:03:46							Non-infection	12	消化道出血;代谢性酸中毒;电解质紊乱;有机磷中毒;失血性贫血;
1701	女	43	B	IF15	1.42054	否	否	否	否	6165	正常	无	无	2016-07-20 11:36:15							Non-infection	4	指骨骨折;
1702	女	26	A	DC29	0.654523	否	否	否	否	2993	正常	无	无	2016-07-29 11:52:36							Non-infection	4	外耳道胆脂瘤;
1703	男	51	O	LD15	1.36179	否	否	否	是	12481	正常	无	无	2016-07-23 11:33:11							Non-infection	7	输尿管狭窄;右输尿管下段结石;
1704	男	21	A	IH35	0.671357	否	否	否	否	3880	正常	无	无	2016-07-20 14:20:45							Non-infection	4	取除内固定装置;
1705	男	35	AB	IG15	0.729635	否	否	否	否	3507	正常	无	无	2016-07-26 10:57:21							Non-infection	8	腱鞘囊肿;
1706	女	22	O	OT13	0.504926	否	否	否	否	1568	正常	无	无	2016-07-25 15:00:20							Non-infection	9	异位妊娠;阴道炎;
1707	男	0.00273973	AB	PU13	0.840407	否	否	否	否	8266	正常	无	无	2016-07-24 16:33:40							Non-infection	8	高危儿;
1708	男	29	A	LW19	0.451719	否	否	否	否	3288	正常	无	无	2016-07-20 11:58:08							Non-infection	4	右输尿管上段结石;右输尿管下段结石;
1709	男	58	O	FJ15	1.15565	否	否	否	否	3882	正常	无	无	2016-07-18 10:10:13							Non-infection	2	左前臂挤压伤;右前臂挫裂伤;
1710	女	52	O	DW15	0.508463	否	否	否	否	6614	正常	无	无	2016-07-24 11:09:57							Non-infection	6	慢性喉炎;高脂血症;声带小结;
1711	女	42	B	KT15	0.609285	否	否	否	否	4501	正常	无	无	2016-07-24 09:49:50							Non-infection	8	缺铁性贫血;甲状腺机能亢进症;原发性醛固酮增多症(低肾素性醛固酮增;混合痔;
1712	女	31	O	OB25	1.02328	否	否	否	否	5642	正常	无	无	2016-07-23 10:14:00							Non-infection	7	一活男婴;巨大儿;妊娠合并轻度贫血;剖宫产;
1713	女	18	O	OT15	0.435826	否	否	否	否	651	正常	无	无	2016-07-17 10:55:26							Non-infection	1	异位妊娠;
1714	男	0.00273973	O	PT25	0.905854	否	否	否	否	4912	正常	无	无	2016-07-21 11:02:52							Non-infection	5	早产儿;
1715	女	28	O	OR11	0.569395	否	否	否	否	3746	正常	无	无	2016-07-21 09:10:41							Non-infection	5	一活男婴;头位顺产;妊娠合并绒毛膜羊膜炎;早产;先兆临产;
1716	男	0.00273973	B	PU11	1.11582	否	否	否	否	6075	正常	无	无	2016-07-22 14:54:51							Non-infection	6	高危儿;代谢性酸中毒;
1717	男	24	B	IZ13	0.811382	否	否	否	否	6206	正常	无	无	2016-07-31 09:10:00							Non-infection	15	耻骨骨折;坐骨骨折;全身多处皮肤擦伤;皮肤挫伤;骨盆多发性骨折;
1718	男	42	A	GC25	0.843501	否	否	否	否	7287	正常	无	无	2016-07-24 10:42:39							Non-infection	8	混合痔;
1719	女	46	O	IF15	1.42054	否	否	否	否	8386	正常	无	无	2016-07-25 10:03:36							Non-infection	9	右食指挫裂伤并骨折;右食指外伤;右食指外伤骨折;
1720	男	41	O	IU23	0.797413	否	否	否	否	5368	正常	无	无	2016-07-26 10:00:00							Non-infection	10	腰椎间盘突出;腰椎骨折;跟骨骨折;皮肤挫伤;
1721	女	42	A	IH25	0.788404	否	否	否	否	5665	正常	无	无	2016-07-26 10:25:25							Non-infection	10	右拇指腱鞘炎;右手刺伤;
1722	女	28	O	OB25	1.02328	否	否	否	否	6654	正常	无	无	2016-07-25 10:40:57							Non-infection	8	一活女婴;胎膜早破;引产失败;脐带绕颈;失血性贫血;剖宫产;
1723	女	26	AB	OR15	0.465147	否	否	否	否	2681	正常	无	无	2016-07-20 10:25:55							Non-infection	3	一活女婴;胎膜早破;脐带绕颈;头位顺产;
1724	男	31	B	IF25	2.46846	否	否	否	否	12970	正常	无	无	2016-07-31 11:03:17							Non-infection	14	左肘挫裂伤;右髌骨骨折;多处浅表损伤;
1725	女	21	B	OC15	0.536851	否	否	否	否	2375	正常	无	无	2016-07-20 10:48:41							Non-infection	3	一活女婴;分娩时Ⅰ度会阴裂伤;头位顺产;提前自然临产伴足月产;
1726	女	0.00821918	O	PU11	1.11582	否	否	否	否	3542	正常	无	无	2016-07-22 13:35:12							Non-infection	5	新生儿高胆红素血症;
1727	男	30	O	GV29	0.582784	否	否	否	否	2244	正常	无	无	2016-07-20 08:26:51							Non-infection	3	食管溃疡;轻度贫血;慢性浅表性胃炎伴胆汁反流;幽门梗阻(成人);十二指肠球部溃疡;
1728	女	26	B	OC13	0.608017	否	否	否	否	3105	正常	无	无	2016-07-20 10:05:34							Non-infection	3	一活女婴;分娩时Ⅰ度会阴裂伤;头位顺产;妊娠合并轻度贫血;紧张型精神分裂症;先兆临产;
1729	男	53	B	LB13	2.36221	否	否	否	否	1980	正常	无	无	2016-07-19 11:21:18							Non-infection	2	出血性膀胱炎;左侧输尿管双J管留置;
1730	男	9	B	MJ15	0.424208	否	否	否	否	2741	正常	无	无	2016-07-22 11:39:26							Non-infection	5	包茎;
1731	男	12	A	MJ15	0.424208	否	否	否	否	2741	正常	无	无	2016-07-22 11:36:29							Non-infection	5	包茎;
1732	男	53	A	LJ15	0.501801	否	否	否	是	12373	正常	无	无	2016-07-23 14:09:58							Non-infection	6	右输尿管结石;
1733	男	28	B	FS23	0.921404	否	否	否	否	3752	正常	无	无	2016-07-21 14:17:55							Non-infection	4	脂肪肝;高尿酸血症;高血压Ⅱ;冠心病;冠心病：PCI术后;
1734	女	45	A	LB15	2.02663	否	否	否	否	3429	正常	无	无	2016-07-20 15:14:04							Non-infection	3	出血性膀胱炎;右肾结石术后;
1735	女	33	O	OC15	0.536851	否	否	否	否	4810	正常	无	无	2016-07-22 10:49:51							Non-infection	5	一活女婴;头位顺产;试管婴儿(体外受精及胚胎移植);羊水过少;
1736	女	24	O	OZ15	0.339466	否	否	否	否	1260	正常	无	无	2016-07-21 10:29:19							Non-infection	4	妊娠剧吐;
1737	女	24	O	OC15	0.536851	否	否	否	否	2401	正常	无	无	2016-07-21 11:11:59							Non-infection	4	一活男婴;分娩时Ⅰ度会阴裂伤;头位顺产;妊娠合并轻度贫血;先兆临产;
1738	女	38	O	GC25	0.843501	否	否	否	是	8888	正常	无	无	2016-07-29 14:12:28							Non-infection	12	混合痔;肛乳头瘤;
1739	女	25	O	OC15	0.536851	否	否	否	否	3283	正常	无	无	2016-07-21 10:54:38							Non-infection	4	分娩时Ⅰ度会阴裂伤;头位顺产;一活女婴;先兆临产;
1740	男	38	AB	GK21	0.887763	否	否	否	否	6469	正常	无	无	2016-07-22 07:58:40							Non-infection	5	肝囊肿;腰椎间盘突出;直肠息肉;慢性浅表性胃炎伴糜烂;腰椎骨质增生;盆腔积液;腹痛查因：急性胃炎;
1741	女	36	O	OR15	0.465147	否	否	否	否	2191	正常	无	无	2016-07-20 10:31:50							Non-infection	3	一活男婴;头位顺产;先兆临产;
1742	男	32	B	IS15	0.546706	否	否	否	否	3629	正常	无	无	2016-07-21 08:48:32							Non-infection	4	右桡骨远端骨折;
1743	男	7	A	IZ15	0.569827	否	否	否	否	1825	正常	无	无	2016-07-26 10:58:45							Non-infection	3	腘窝囊肿;
1744	男	0.00273973	A	PU11	1.11582	否	否	否	否	4134	正常	无	无	2016-07-21 10:21:37							Non-infection	4	高危儿;
1745	男	40	B	GK21	0.887763	否	否	否	否	3189	正常	无	无	2016-07-21 08:35:18							Non-infection	4	乙状结肠息肉;慢性浅表性胃炎伴糜烂;痔疮;急性胃肠炎;腹痛查因：急性胃炎？;
1746	男	1	A	GE10	0.629679	否	否	否	否	4306	正常	无	无	2016-07-20 11:26:43							Non-infection	3	左侧腹股沟斜疝;
1747	男	43	O	IH25	0.788404	否	否	否	否	3303	正常	无	无	2016-07-22 10:51:18							Non-infection	5	右足挫裂伤;足部挫裂伤;
1748	男	3	B	MJ15	0.424208	否	否	否	否	3149	正常	无	无	2016-07-23 12:18:52							Non-infection	5	右侧精索鞘膜积液;睾丸鞘膜积液;
1749	女	23	B	OB21	1.15305	否	否	否	否	7084	正常	无	无	2016-07-25 10:03:56							Non-infection	8	一活女婴;羊水过少;脐带绕颈;妊娠合并绒毛膜羊膜炎;剖宫产;
1750	男	30	B	GC25	0.843501	否	否	否	是	8036	正常	无	无	2016-07-29 11:08:53							Non-infection	12	混合痔;肛乳头瘤;
1751	女	39	O	OD35	0.271578	否	否	否	否	2040	正常	无	无	2016-07-22 09:16:15							Non-infection	5	稽留流产;
1752	女	40	A	IF23	3.43224	否	否	否	是	26278	正常	无	无	2016-07-29 11:00:04							Non-infection	12	胆囊结石;肝内胆管结石;股骨粗隆间骨折;
1753	女	33	B	OB25	1.02328	否	否	否	否	5954	正常	无	无	2016-07-24 11:03:03							Non-infection	7	一活男婴;妊娠合并轻度贫血;疤痕子宫;剖宫产;G6PD缺乏;
1754	女	26	A	OZ15	0.339466	否	否	否	否	1470	正常	无	无	2016-07-27 10:51:51							Non-infection	10	妊娠剧吐;
1755	男	0.0410959	B	PU11	1.11582	否	否	否	否	1772	正常	无	无	2016-07-19 15:07:03							Non-infection	2	新生儿高胆红素血症;
1756	女	39	O	ND13	1.31438	否	否	否	是	11689	正常	无	无	2016-07-24 11:04:13							Non-infection	7	卵巢破裂;阑尾炎;急性阑尾炎;
1757	女	38	A	OB19	1.11181	否	否	否	否	7072	正常	无	无	2016-07-24 10:47:35							Non-infection	7	一活男婴;巨大儿;羊水过少;输卵管绝育;妊娠期高血压;妊娠合并绒毛膜羊膜炎;剖宫产;
1758	女	26	A	HD35	1.61673	否	否	否	是	13866	正常	无	无	2016-07-29 10:27:22							Non-infection	12	急性胆囊炎;胆石症;
1759	男	73	O	BR21	1.16685	否	否	否	否	9100	正常	无	无	2016-07-25 15:04:54							Non-infection	8	前列腺增生;心功能Ⅰ级;脑梗死;下肢动脉粥样硬化;脑萎缩;脑白质病;低钾血症;血管性痴呆;颈动脉硬化;多发性腔隙性脑梗塞;高血压病3级，极高危;高血压性心脏病;
1760	女	28	B	OR15	0.465147	否	否	否	否	3211	正常	无	无	2016-07-21 10:40:55							Non-infection	4	一活男婴;胎膜早破;头位顺产;妊娠合并轻度贫血;疤痕子宫;早产;
1761	男	0.00273973	A	PT25	0.905854	否	否	否	否	5519	正常	无	无	2016-07-23 11:06:48							Non-infection	5	早产儿;
1762	男	23	A	IS39	0.637176	否	否	否	否	1340	正常	无	无	2016-07-19 15:57:00							Non-infection	1	左足跟骨骨折;
1763	女	31	O	GU15	0.422397	否	否	否	否	3830	正常	无	无	2016-07-24 07:54:06							Non-infection	6	乙状结肠炎;直肠炎;慢性胃炎伴糜烂;
1764	女	30	O	OC15	0.536851	否	否	否	否	2909	正常	无	无	2016-07-20 14:32:05							Non-infection	2	一活女婴;巨大儿;胎膜早破;分娩时Ⅰ度会阴裂伤;头位顺产;妊娠合并轻度贫血;
1765	女	28	O	OR15	0.465147	否	否	否	否	2295	正常	无	无	2016-07-21 09:14:33							Non-infection	3	一活女婴;脐带绕颈;脐带扭转;头位顺产;妊娠合并轻度贫血;临产;
1766	女	22	B	OB21	1.15305	否	否	否	否	9811	正常	无	无	2016-07-24 10:20:22							Non-infection	6	一活男婴;边缘性前置胎盘伴出血;宫缩乏力;妊娠合并轻度贫血;剖宫产;
1767	男	0.00273973	B	PT25	0.905854	否	否	否	否	4934	正常	无	无	2016-07-22 15:06:35							Non-infection	4	早产儿;
1768	女	25	O	OC15	0.536851	否	否	否	否	2260	正常	无	无	2016-07-21 11:03:14							Non-infection	3	一活男婴;脐带绕颈;头位顺产;临产;
1769	女	37	B	NE19	0.508784	否	否	否	是	3224	正常	无	无	2016-07-20 10:00:00							Non-infection	2	节育环嵌顿;
1770	女	49	B	RU14	0.713771	否	否	否	否	1601	正常	无	无	2016-07-20 11:55:12							Non-infection	2	右乳癌根治术后;
1771	女	65	O	FS13	0.855928	否	否	否	否	5708	正常	无	无	2016-07-23 11:14:54							Non-infection	5	颈内动脉粥样硬化;双肾小结石;主动脉硬化;冠状动脉粥样硬化性心脏病;冠心病;
1772	男	30	B	BJ15	3.28072	否	否	否	否	5409	正常	无	无	2016-07-26 10:43:49							Non-infection	8	尺神经良性肿瘤;
1773	男	52	B	IU23	0.797413	否	否	否	否	5177	正常	无	无	2016-07-29 10:22:11							Non-infection	11	混合型颈椎病;腰椎间盘突出;2型糖尿病;腰椎关节强硬(腰椎骨质增生)(腰椎骨关节病);
1774	男	0.00273973	B	PU13	0.840407	否	否	否	否	5426	正常	无	无	2016-07-23 14:02:25							Non-infection	5	高危儿;
1775	男	0.0246575	O	ES10	0.473638	否	否	否	否	3590	正常	无	无	2016-07-22 10:55:25							Non-infection	4	新生儿高胆红素血症;
1776	女	0.00273973	O	PU11	1.11582	否	否	否	否	3234	正常	无	无	2016-07-22 10:50:15							Non-infection	4	巨大儿;新生儿低血糖症;室管膜病;
1777	男	7	O	GU25	0.415806	否	否	否	否	1448	正常	无	无	2016-07-20 14:36:01							Non-infection	2	急性肠系膜淋巴结炎;腹痛查因：肠系膜淋巴结炎？胃炎？肠炎？;
1778	男	9	A	DW15	0.508463	否	否	否	否	7722	正常	无	无	2016-07-27 09:00:00							Non-infection	7	腺样体肥大;
1779	男	11	O	MJ15	0.424208	否	否	否	否	2682	正常	无	无	2016-07-22 11:30:48							Non-infection	4	包茎;
1780	女	33	B	OB23	1.08755	否	否	否	否	11674	正常	无	无	2016-07-24 11:28:19							Non-infection	6	一活男婴;女性盆腔炎性疾病;妊娠合并盆腔粘连;巨大儿;妊娠合并轻度贫血;疤痕子宫;子宫收缩不良;剖宫产;
1781	男	4	O	MB10	0.715113	否	否	否	否	5587	正常	无	无	2016-07-29 11:36:09							Non-infection	11	双侧隐睾;
1782	男	24	O	GC25	0.843501	否	否	否	是	8194	正常	无	无	2016-07-26 12:09:22							Non-infection	8	混合痔;
1783	男	63	O	RS15	1.59334	否	否	否	否	23894	正常	无	无	2016-07-20 07:58:23							Non-infection	2	慢性粒细胞性白血病;
1784	女	28	O	OB25	1.02328	否	否	否	否	6582	正常	无	无	2016-07-25 10:12:15							Non-infection	7	一活女婴;妊娠合并盆腔粘连;脐带扭转;妊娠合并轻度贫血;疤痕子宫;剖宫产;
1785	女	25	A	OB25	1.02328	否	否	否	否	6140	正常	无	无	2016-07-27 11:40:38							Non-infection	9	胎儿心律异常;一活男婴;失血性贫血;Ⅱ度羊水混浊;剖宫产;先兆临产;
1786	男	39	A	IG15	0.729635	否	否	否	否	4572	正常	无	无	2016-07-20 12:08:04							Non-infection	2	右腕切割伤;右腕划伤;
1787	男	50	AB	BY15	0.688502	否	否	否	否	7581	正常	无	无	2016-07-22 09:00:00							Non-infection	4	头皮挫裂伤;左眼钝挫伤;左眼眶骨折;全身多处软组织挫伤;颌面部外伤;颅内积气;颅底骨折;中型开放性颅脑损伤;
1788	男	20	A	IS39	0.637176	否	否	否	否	2562	正常	无	无	2016-07-20 10:31:56							Non-infection	2	左跟骨折;左跟骨骨折;
1789	女	24	O	OD35	0.271578	否	否	否	否	2412	正常	无	无	2016-07-24 10:40:04							Non-infection	6	稽留流产;
1790	女	24	B	OD35	0.271578	否	否	否	否	1553	正常	无	无	2016-07-22 08:55:25							Non-infection	4	早孕（药流）;中期引产;
1791	男	33	O	IF15	1.42054	否	否	否	否	17295	正常	无	无	2016-07-22 10:15:17							Non-infection	4	左锁骨骨折;
1792	女	20	O	EB15	4.87246	否	否	否	是	21512	正常	无	无	2016-07-26 11:25:00							Non-infection	8	自发性气胸;多发性肺大泡;
1793	女	49	B	DL19	0.623515	否	否	否	否	2677	正常	无	无	2016-07-22 09:28:57							Non-infection	4	鼻衄;
1794	女	37	B	JJ15	0.586945	否	否	否	否	10464	正常	无	无	2016-07-26 10:33:16							Non-infection	8	脂肪瘤;
1795	女	28	B	OD35	0.271578	否	否	否	否	2221	正常	无	无	2016-07-25 14:47:43							Non-infection	7	稽留流产;
1796	女	27	A	OC13	0.608017	否	否	否	否	4128	正常	无	无	2016-07-22 09:36:12							Non-infection	4	一活男婴;妊娠期糖尿病;胎膜早破;脐带绕颈;分娩时Ⅰ度会阴裂伤;头位顺产;先兆临产;
1797	女	26	B	GU23	0.66438	否	否	否	否	2011	正常	无	无	2016-07-20 11:05:09							Non-infection	2	胆囊结石;急性阑尾炎;腹痛查因 阑尾炎;
1798	女	38	A	NC13	1.85221	否	否	否	否	9129	正常	无	无	2016-07-25 11:44:58							Non-infection	7	输卵管扭转;中度贫血;子宫肌瘤;腹痛查因 阑尾炎;
1799	男	6	B	IF10	1.03749	否	否	否	否	9992	正常	无	无	2016-07-26 09:00:00							Non-infection	8	窦性心律不齐;右锁骨骨折;
1800	女	28	O	OS25	0.303593	否	否	否	否	583	正常	无	无	2016-07-20 15:30:00							Non-infection	1	先兆流产;
1801	男	29	O	VJ15	0.934505	否	否	否	否	2114	正常	无	无	2016-07-27 10:14:32							Non-infection	8	刀砍伤加害;头皮裂伤;多处刀砍伤;
1802	男	35	A	IG15	0.729635	否	否	否	否	8570	正常	无	无	2016-07-26 10:38:49							Non-infection	7	软组织疾患;右手皮肤裂伤;右手刺伤;右手外伤骨折;
1803	男	19	B	VJ15	0.934505	否	否	否	否	1743	正常	无	无	2016-07-27 10:23:19							Non-infection	8	刀砍伤加害;高尿酸血症;多处刀砍伤;
1804	男	70	B	BK19	6.0333	否	否	否	否	7230	正常	无	无	2016-07-19 22:10:00							Non-infection	0	急性呼吸衰竭;脑出血;电解质紊乱;高血压病3级，极高危;丘脑出血;
1805	女	27	O	OB25	1.02328	否	否	否	否	7001	正常	无	无	2016-07-25 09:31:54							Non-infection	6	一活女婴;妊娠合并盆腔粘连;胎膜早破;疤痕子宫;剖宫产;
1806	女	22	A	OC15	0.536851	否	否	否	否	3218	正常	无	无	2016-07-23 08:41:25							Non-infection	4	一活男婴;分娩时Ⅰ度会阴裂伤;头位顺产;临产;
1807	男	31	A	GC25	0.843501	否	否	否	是	8486	正常	无	无	2016-07-29 12:48:06							Non-infection	10	环状混合痔并嵌顿;
1808	男	8	O	MJ15	0.424208	否	否	否	否	2570	正常	无	无	2016-07-21 14:40:36							Non-infection	2	包茎;左侧睾丸鞘膜积液;
1809	男	45	O	LD13	1.68986	否	否	否	是	10196	正常	无	无	2016-07-25 12:10:25							Non-infection	6	输尿管狭窄;左输尿管下段结石;
1810	男	36	B	LK19	1.26899	否	否	否	否	2390	正常	无	无	2016-07-21 14:53:24							Non-infection	2	出血性膀胱炎;右侧输尿管双J管留置;左侧输尿管双J管留置;
1811	女	32	O	QS15	0.30323	否	否	否	否	3453	正常	无	无	2016-07-25 08:03:52							Non-infection	6	乳管扩张症;宫颈囊肿;缺铁性贫血;卵巢囊肿 附件囊肿;乳腺包块;乳腺增生;贫血查因;
1812	男	47	O	BX23	0.972315	否	否	否	否	9564	正常	无	无	2016-07-31 09:57:53							Non-infection	12	高血压;轻度脂肪肝;右肾囊肿;
1813	男	34	A	GC25	0.843501	否	否	否	否	8725	正常	无	无	2016-07-29 12:39:06							Non-infection	10	环状混合痔并嵌顿;
1814	男	32	B	BY23	0.75128	否	否	否	否	4500	正常	无	无	2016-07-23 09:00:00							Non-infection	4	眼眶挫伤;颅底骨折;鼻骨骨折;
1815	男	11	O	DE20	0.898807	否	否	否	否	10575	正常	无	无	2016-07-26 10:10:53							Non-infection	7	慢性鼻窦炎;慢性扁桃体炎;腺样体肥大;
1816	女	19	O	OC15	0.536851	否	否	否	否	3719	正常	无	无	2016-07-23 09:00:06							Non-infection	4	一活女婴;头位顺产;提前自然临产伴足月产;
1817	男	7	B	DE20	0.898807	否	否	否	否	10537	正常	无	无	2016-07-26 09:00:00							Non-infection	7	包茎;慢性扁桃体炎;腺样体肥大;变应性鼻炎;睡眠呼吸暂停综合征;
1818	男	48	B	IC35	1.92702	否	否	否	否	4490	正常	无	无	2016-07-25 10:29:00							Non-infection	6	取除骨折内固定装置;肩锁关节脱位;
1819	女	47	A	DW15	0.508463	否	否	否	否	6664	正常	无	无	2016-07-25 09:00:00							Non-infection	6	声带息肉;
1820	女	30	O	OD35	0.271578	否	否	否	否	2553	正常	无	无	2016-07-26 09:20:32							Non-infection	7	稽留流产;轻度贫血;
1821	女	0.00273973	O	PU13	0.840407	否	否	否	否	2929	正常	无	无	2016-07-22 16:35:33							Non-infection	3	高危儿;
1822	女	29	A	GC25	0.843501	否	否	否	否	8684	正常	无	无	2016-07-28 11:44:51							Non-infection	9	混合痔;
1823	男	7	A	GD25	1.05472	否	否	否	否	7860	正常	无	无	2016-07-24 11:03:52							Non-infection	5	急性阑尾炎;
1824	男	41	O	IG15	0.729635	否	否	否	否	7271	正常	无	无	2016-07-22 09:59:13							Non-infection	3	右手外伤;右手外伤并肌腱损伤;
1825	男	16	O	IH26	0.721404	否	否	否	否	8049	正常	无	无	2016-07-23 11:55:00							Non-infection	4	右手外伤;右食指骨折;指神经损伤;右手外伤骨折;
1826	男	67	O	IU23	0.797413	否	否	否	否	4125	正常	无	无	2016-07-26 10:45:00							Non-infection	7	腰椎间盘突出;腹主动脉粥样硬化;双肾囊肿;腰椎退行性变;腰痛查因？;
1827	男	61	O	GW15	0.420347	否	否	否	否	4135	正常	无	无	2016-07-22 09:47:22							Non-infection	3	粘连性肠梗阻;上腹痛查因;
1828	男	41	A	LK29	0.50772	否	否	否	否	3273	正常	无	无	2016-07-31 11:41:02							Non-infection	3	左输尿管上段结石;
1829	女	51	O	QS15	0.30323	否	否	否	否	3243	正常	无	无	2016-07-21 09:38:16							Non-infection	2	再生障碍性贫血;支气管炎;
1830	女	27	A	OD35	0.271578	否	否	否	否	1835	正常	无	无	2016-07-23 09:59:48							Non-infection	4	中期引产;中孕引产;
1831	女	31	A	OB25	1.02328	否	否	否	否	7974	正常	无	无	2016-07-24 10:32:00							Non-infection	5	一活男婴;女性盆腔粘连;疤痕子宫;剖宫产;
1832	男	26	A	LF15	0.926944	否	否	否	否	10623	正常	无	无	2016-07-25 16:01:46							Non-infection	6	脂肪肝;双肾结石;右输尿管上段结石;后尿道结石;
1833	男	29	B	IH35	0.671357	否	否	否	否	5202	正常	无	无	2016-07-25 10:16:40							Non-infection	6	右髌骨骨折;
1834	女	0.00273973	B	PU13	0.840407	否	否	否	否	5057	正常	无	无	2016-07-24 10:22:06							Non-infection	5	高危儿;
1835	女	62	AB	IU25	0.647851	否	否	否	否	3166	正常	无	无	2016-07-24 15:55:00							Non-infection	5	T12压缩性骨折;
1836	男	55	O	IG15	0.729635	否	否	否	否	5010	正常	无	无	2016-07-22 11:11:39							Non-infection	3	右手外伤骨折;
1837	女	15	O	NZ15	0.395699	否	否	否	否	2083	正常	无	无	2016-07-24 11:13:28							Non-infection	5	功血;失血性贫血;
1838	女	46	O	IU23	0.797413	否	否	否	否	2273	正常	无	无	2016-07-22 10:38:09							Non-infection	3	颈椎间盘突出;颈椎病;
1839	男	38	A	GC25	0.843501	否	否	否	否	8143	正常	无	无	2016-07-28 11:08:28							Non-infection	9	环状混合痔并嵌顿;
1840	女	29	AB	OC15	0.536851	否	否	否	否	4098	正常	无	无	2016-07-23 09:51:43							Non-infection	4	一活女婴;头位顺产;妊娠合并轻度贫血;疤痕子宫;
1841	女	21	A	OU15	0.267715	否	否	否	否	716	正常	无	无	2016-07-20 09:22:14							Non-infection	1	Rh血型不合;先兆临产;
1842	女	93	O	GS11	0.969038	否	否	否	否	1731	正常	无	无	2016-07-20 15:14:54							Non-infection	1	肾性贫血;消化道出血;慢性肾脏病5期;冠状动脉粥样硬化性心脏病;颈内静脉断裂;心功能Ⅳ级;高血压肾病;脑梗塞后遗症;高血压病3级，极高危;尿毒症;
1843	男	17	O	IG10	0.718433	否	否	否	否	4482	正常	无	无	2016-07-22 09:36:12							Non-infection	3	左腕割伤;
1844	男	30	A	BY11	1.63842	否	否	否	否	4563	正常	无	无	2016-07-22 09:00:00							Non-infection	2	硬膜外血肿;枕骨骨折;全身多处软组织挫伤;脑挫裂伤;中型闭合性颅脑损伤;
1845	女	20	O	OC15	0.536851	否	否	否	否	3159	正常	无	无	2016-07-23 09:00:00							Non-infection	3	一活女婴;脐带绕颈;分娩时Ⅰ度会阴裂伤;头位顺产;提前自然临产伴足月产;
1846	男	49	AB	JU19	0.467653	否	否	否	否	2600	正常	无	无	2016-07-21 11:49:00							Non-infection	1	软组织挫伤;右下肢软组织挫伤;
1847	男	17	A	IG10	0.718433	否	否	否	否	6639	正常	无	无	2016-07-22 09:19:46							Non-infection	2	右手外伤;双手外伤;
1848	女	34	AB	OR15	0.465147	否	否	否	否	2952	正常	无	无	2016-07-23 08:47:20							Non-infection	3	一活女婴;头位顺产;
1849	女	39	O	OC13	0.608017	否	否	否	否	2696	正常	无	无	2016-07-23 09:58:31							Non-infection	3	一活男婴;分娩时Ⅰ度会阴裂伤;头位顺产;胎盘粘连不伴出血;顺产后;
1850	男	82	A	GS11	0.969038	否	否	否	否	15802	正常	无	无	2016-07-30 18:30:00							Non-infection	10	贫血查因;腹痛查因：胃炎;
1851	女	23	A	OR15	0.465147	否	否	否	否	2265	正常	无	无	2016-07-23 09:16:40							Non-infection	3	一活女婴;急产;头位顺产;妊娠合并轻度贫血;先兆临产;
1852	女	14	A	DC29	0.654523	否	否	否	否	6596	正常	无	无	2016-07-29 09:31:21							Non-infection	9	先天性耳前瘘管;
1853	女	40	B	OC15	0.536851	否	否	否	否	4465	正常	无	无	2016-07-24 10:09:30							Non-infection	4	一活女婴;分娩时Ⅰ度会阴裂伤;头位顺产;妊娠合并羊水过少;
1854	男	41	AB	IU25	0.647851	否	否	否	否	5113	正常	无	无	2016-07-25 10:24:00							Non-infection	5	高血压病;颈椎病;腰椎间盘突出症;
1855	男	48	A	FQ13	1.19565	否	否	否	否	5912	正常	无	无	2016-07-27 10:34:17							Non-infection	7	肿瘤;骨肿瘤;轻度贫血;Ⅱ型糖尿病(非胰岛素依赖型糖尿病);高血压3级;肩袖肌损伤;高血压3级 极高危组;2型糖尿病;冠心病;冠心病 心绞痛;腰骶部肌筋膜炎;
1856	男	40	B	FE35	1.83605	否	否	否	否	15382	正常	无	无	2016-07-25 11:37:38							Non-infection	5	下肢深静脉血栓形成;
1857	男	39	O	GC25	0.843501	否	否	否	是	7738	正常	无	无	2016-07-28 11:25:31							Non-infection	8	混合痔;
1858	女	38	O	OR15	0.465147	否	否	否	否	3263	正常	无	无	2016-07-24 09:56:45							Non-infection	4	一活女婴;头位顺产;先兆临产;
1859	男	39	B	GD25	1.05472	否	否	否	否	9992	正常	无	无	2016-07-24 09:24:22							Non-infection	4	右肾结石;慢性阑尾炎急性发作;
1860	女	44	A	NZ15	0.395699	否	否	否	否	3711	正常	无	无	2016-07-21 15:29:19							Non-infection	1	多发性子宫肌瘤;失血性贫血;输卵管积水;
1861	女	7	O	DC10	1.07943	否	否	否	否	8123	正常	无	无	2016-07-30 09:04:20							Non-infection	10	腺样体肥大;中耳胆脂瘤;中耳炎;
1862	女	22	O	OZ15	0.339466	否	否	否	否	3266	正常	无	无	2016-07-23 11:13:55							Non-infection	3	一活女婴;头位顺产;妊娠合并轻度贫血;羊水过少;
1863	女	46	A	GK31	0.864786	否	否	否	否	3942	正常	无	无	2016-07-23 09:38:15							Non-infection	3	高血压1级;痔;慢性浅表性胃炎伴糜烂;胃体息肉;
1864	女	28	O	OB23	1.08755	否	否	否	否	6737	正常	无	无	2016-07-26 09:35:53							Non-infection	6	妊娠合并盆腔粘连;妊娠期糖尿病;巨大儿;妊娠合并轻度贫血;一活男婴;疤痕子宫;妊娠伴有剖宫产史;
1865	女	28	B	OB25	1.02328	否	否	否	否	5753	正常	无	无	2016-07-27 10:01:28							Non-infection	7	一活男婴;妊娠合并盆腔粘连;疤痕子宫;妊娠伴有剖宫产史;
1866	女	20	A	OC11	0.635765	否	否	否	否	3203	正常	无	无	2016-07-23 11:19:24							Non-infection	3	一活女婴;分娩时Ⅰ度会阴裂伤;头位顺产;低体重儿;妊娠合并绒毛膜羊膜炎;提前自然临产伴足月产;
1867	女	34	O	HD35	1.61673	否	否	否	否	10987	正常	无	无	2016-07-27 11:41:33							Non-infection	7	胆囊结石伴慢性胆囊炎;
1868	女	32	AB	OB23	1.08755	否	否	否	否	7876	正常	无	无	2016-07-26 10:53:45							Non-infection	6	一活女婴;女性盆腔粘连;巨大儿;羊水过少;脐带绕颈;轻度贫血;疤痕子宫;剖宫产;
1869	男	31	O	GC25	0.843501	否	否	否	否	7977	正常	无	无	2016-07-30 10:56:49							Non-infection	10	混合痔;
1870	女	26	A	OD35	0.271578	否	否	否	否	2346	正常	无	无	2016-07-23 11:42:41							Non-infection	3	α型地中海贫血;早孕（药流）;早孕药流;
1871	女	32	A	OB25	1.02328	否	否	否	否	5995	正常	无	无	2016-07-25 10:55:17							Non-infection	5	一活男婴;疤痕子宫;手术后盆腔粘连;剖宫产;瘢痕子宫;
1872	女	23	B	OB21	1.15305	否	否	否	否	8647	正常	无	无	2016-07-28 11:42:58							Non-infection	8	一活女婴;羊水过少;轻度贫血;妊娠合并绒毛膜羊膜炎;剖宫产;
1873	女	28	O	OB23	1.08755	否	否	否	否	6753	正常	无	无	2016-07-28 10:25:34							Non-infection	8	一活男婴;妊娠合并盆腔粘连;双胎妊娠;妊娠合并轻度贫血;胎儿和新生儿受剖宫产术影响;疤痕子宫;臀位;
1874	女	48	A	FS25	0.668266	否	否	否	否	7183	正常	无	无	2016-07-27 10:49:56							Non-infection	7	贫血性心脏病;重度贫血;慢性心功能不全;子宫腺肌症;
1875	女	21	B	OC15	0.536851	否	否	否	否	2821	正常	无	无	2016-07-24 11:13:57							Non-infection	4	一活男婴;头位顺产;
1876	女	25	O	OC15	0.536851	否	否	否	否	3051	正常	无	无	2016-07-24 11:43:48							Non-infection	3	一活男婴;分娩时Ⅰ度会阴裂伤;头位顺产;妊娠合并地中海贫血;
1877	女	26	B	OR15	0.465147	否	否	否	否	2393	正常	无	无	2016-07-24 11:35:44							Non-infection	4	一活男婴;头位顺产;
1878	男	0.00273973	A	PU13	0.840407	否	否	否	否	3835	正常	无	无	2016-07-24 14:46:44							Non-infection	3	高危儿;
1879	女	24	B	OC15	0.536851	否	否	否	否	3737	正常	无	无	2016-07-24 09:01:59							Non-infection	3	一活男婴;头位顺产;
1880	女	24	O	OR15	0.465147	否	否	否	否	2998	正常	无	无	2016-07-23 10:05:18							Non-infection	2	一活男婴;脐带绕颈;急产;头位顺产;
1881	男	6	A	MJ15	0.424208	否	否	否	否	2414	正常	无	无	2016-07-24 11:08:10							Non-infection	3	包茎;
1882	女	51	O	IG15	0.729635	否	否	否	否	5305	正常	无	无	2016-07-29 09:26:53							Non-infection	8	左拇指外伤;左拇指切割伤;
1883	女	48	A	FJ15	1.15565	否	否	否	否	53795	正常	无	无	2016-07-29 09:52:00							Non-infection	8	阵发性室上性心动过速;肝功能受损;
1884	女	45	B	IU25	0.647851	否	否	否	否	4847	正常	无	无	2016-07-25 10:45:22							Non-infection	4	颈椎间盘突出;肢体麻木查因;
1885	女	21	B	OB25	1.02328	否	否	否	否	7353	正常	无	无	2016-07-28 11:01:38							Non-infection	7	一活男婴;巨大儿;妊娠合并轻度贫血;剖宫产;
1886	男	32	A	BR11	2.35435	否	是	是	是	21812	死亡	无	无	2016-07-22 08:00:00							Non-infection	1	胸腔积液;应激性溃疡;呼吸心跳骤停;脑出血;低色素性贫血;循环衰竭;
1887	女	26	O	OB25	1.02328	否	否	否	否	5619	正常	无	无	2016-07-27 09:48:30							Non-infection	6	一活男婴;羊水过少;妊娠合并轻度贫血;剖宫产;
1888	男	28	O	MS15	0.464764	否	否	否	否	2669	正常	无	无	2016-07-26 13:15:03							Non-infection	5	右侧附睾炎;
1889	女	31	A	OD35	0.271578	否	否	否	否	4589	正常	无	无	2016-07-31 14:39:19							Non-infection	10	部分性葡萄胎;
1890	女	32	B	GU25	0.415806	否	否	否	否	3087	正常	无	无	2016-07-23 08:55:30							Non-infection	2	急性阑尾炎;
1891	男	51	O	DT15	0.419026	否	否	否	否	2798	正常	无	无	2016-07-26 10:03:44							Non-infection	3	慢性鼻咽炎;慢性鼻窦炎;鼻咽部肿物;
1892	男	28	B	GE15	1.04059	否	否	否	是	12918	正常	无	无	2016-07-27 11:27:49							Non-infection	6	右侧腹股沟斜疝;腹股沟疝(单侧);
1893	女	35	O	OC15	0.536851	否	否	否	否	2888	正常	无	无	2016-07-25 09:12:23							Non-infection	4	一活男婴;急产;分娩时Ⅰ度会阴裂伤;头位顺产;Ⅲ度羊水混浊;临产;
1894	男	43	A	VB15	1.13068	否	否	否	否	4875	正常	无	无	2016-07-26 10:48:15							Non-infection	5	左食指挫裂伤;左食指外伤;
1895	男	53	B	IS15	0.546706	否	否	否	否	2856	正常	无	无	2016-07-28 11:05:02							Non-infection	7	跖骨骨折;
1896	男	26	O	VD19	1.01552	否	否	否	否	5646	正常	无	无	2016-07-28 10:02:06							Non-infection	7	左手外伤;左手食指挫裂伤;左手挫裂伤;
1897	女	30	A	VS25	0.427814	否	否	否	否	3833	正常	无	无	2016-07-26 08:19:19							Non-infection	5	药物中毒;
1898	男	46	B	ID29	1.38069	否	否	否	否	6916	正常	无	无	2016-07-28 10:56:17							Non-infection	7	第一掌骨骨折;腕和手水平拇指长屈肌和肌腱损伤;上肢神经损伤;右手外伤;
1899	女	29	O	OC15	0.536851	否	否	否	否	3561	正常	无	无	2016-07-24 10:53:57							Non-infection	3	一活女婴;分娩时Ⅰ度会阴裂伤;头位顺产;先兆临产;
1900	女	25	O	OC15	0.536851	否	否	否	否	4468	正常	无	无	2016-07-25 09:05:32							Non-infection	4	一活男婴;胎盘粘连伴出血;头位顺产;先兆临产;
1901	女	26	O	OC15	0.536851	否	否	否	否	2423	正常	无	无	2016-07-25 09:19:15							Non-infection	3	一活男婴;胎膜早破;脐带绕颈;分娩时Ⅰ度会阴裂伤;头位顺产;
1902	男	50	B	DU19	0.426779	否	否	否	否	2510	正常	无	无	2016-07-25 08:45:00							Non-infection	3	慢性鼻窦炎;鼻中隔偏曲;鼻出血;高血压;
1903	男	41	O	GU11	0.670056	否	否	否	否	3182	正常	无	无	2016-07-25 08:02:06							Non-infection	3	肝内胆管结石;高尿酸血症;慢性浅表性胃炎伴糜烂;糜烂性胃炎，;
1904	女	22	O	OC15	0.536851	否	否	否	否	2256	正常	无	无	2016-07-25 11:01:01							Non-infection	3	脐带绕颈;分娩时Ⅰ度会阴裂伤;头位顺产;一活女婴;
1905	女	27	O	OR15	0.465147	否	否	否	否	3436	正常	无	无	2016-07-25 10:47:01							Non-infection	3	一活男婴;头位顺产;先兆临产;
1906	男	20	A	GW15	0.420347	否	否	否	否	2236	正常	无	无	2016-07-24 10:26:30							Non-infection	2	粘连性肠梗阻;
1907	女	0.00547945	O	PU11	1.11582	否	否	否	否	2566	正常	无	无	2016-07-25 15:14:28							Non-infection	3	新生儿高胆红素血症;
1908	女	38	O	OZ15	0.339466	否	否	否	否	2574	正常	无	无	2016-07-25 10:41:41							Non-infection	3	一活男婴;头位顺产;妊娠合并轻度贫血;先兆临产;
1909	女	36	O	OB25	1.02328	否	否	否	否	11667	正常	无	无	2016-07-29 11:43:44							Non-infection	7	一活男婴;女性盆腔粘连;宫缩乏力;轻度贫血;疤痕子宫;剖宫产;
1910	女	24	A	NR15	1.23855	否	否	否	否	5045	正常	无	无	2016-07-31 12:06:51							Non-infection	9	白细胞减少症;轻度贫血;恶性滋养细胞肿瘤;
1911	女	22	O	JB19	0.792756	否	否	否	否	2404	正常	无	无	2016-07-25 09:51:19							Non-infection	3	表皮样囊肿;左乳肿物 ？;
1912	女	75	AB	FS21	1.10128	否	否	否	否	11278	正常	无	无	2016-07-30 11:07:38							Non-infection	8	心功能Ⅲ级;糖尿病;颈动脉狭窄;冠心病：PCI术后;高血压Ⅲ;慢性肾功能不全;冠心病 PCI术后;
1913	女	36	A	OB25	1.02328	否	否	否	否	6767	正常	无	无	2016-07-29 10:18:35							Non-infection	7	一活女婴;妊娠合并盆腔粘连;胎膜早破;脐带绕颈;疤痕子宫;剖宫产;
1914	女	22	A	OB23	1.08755	否	否	否	否	6751	正常	无	无	2016-07-28 11:47:51							Non-infection	6	一活女婴;妊娠合并盆腔粘连;羊水过少;疤痕子宫;Ⅲ度羊水混浊;剖宫产;
1915	男	55	O	VD19	1.01552	否	否	否	否	5327	正常	无	无	2016-07-25 10:54:53							Non-infection	3	左食指外伤骨折;
1916	男	39	A	CD19	0.426038	否	否	否	否	3731	正常	无	无	2016-07-25 09:00:00							Non-infection	3	结膜裂伤;
1917	女	34	O	OC15	0.536851	否	否	否	否	3763	正常	无	无	2016-07-27 10:48:21							Non-infection	5	一活男婴;巨大儿;分娩时Ⅰ度会阴裂伤;头位顺产;
1918	男	0.030137	O	PU11	1.11582	否	否	否	否	3159	正常	无	无	2016-07-26 10:04:41							Non-infection	4	新生儿高胆红素血症;
1919	女	20	O	OZ13	0.431564	否	否	否	否	2356	正常	无	无	2016-07-24 09:44:53							Non-infection	2	双胎妊娠;急性胃肠炎;
1920	女	21	O	OD35	0.271578	否	否	否	否	2757	正常	无	无	2016-07-28 11:12:12							Non-infection	6	稽留流产;
1921	男	17	O	WZ13	1.03987	否	否	否	否	3487	正常	无	无	2016-07-27 10:44:00							Non-infection	5	角膜碱性烧伤;颜面部烫伤;
1922	男	19	AB	IF15	1.42054	否	否	否	否	6166	正常	无	无	2016-07-27 11:20:22							Non-infection	5	掌骨指骨骨折;右手外伤并第5掌骨骨折;
1923	女	34	A	OS25	0.303593	否	否	否	否	1113	正常	无	无	2016-07-25 10:44:49							Non-infection	3	先兆流产;
1924	男	32	A	GD13	1.30925	否	否	否	否	11556	正常	无	无	2016-07-29 11:21:25							Non-infection	7	急性弥漫性腹膜炎;急性坏疽性阑尾炎;急性阑尾炎;急性坏疽性胆囊炎;
1925	女	27	A	OS25	0.303593	否	否	否	否	1397	正常	无	无	2016-07-29 16:18:43							Non-infection	7	先兆流产;
1926	女	37	O	OR15	0.465147	否	否	否	否	2571	正常	无	无	2016-07-26 09:09:03							Non-infection	4	一活男婴;头位顺产;Ⅲ度羊水混浊;提前自然临产伴足月产;
1927	女	68	A	IU25	0.647851	否	否	否	否	4330	正常	无	无	2016-07-25 09:50:00							Non-infection	3	胸椎骨折;
1928	男	21	B	IG15	0.729635	否	否	否	否	7553	正常	无	无	2016-07-26 11:11:26							Non-infection	4	左食指外伤骨折;左食指挫裂伤并骨折;左食指骨折;
1929	男	19	O	GD13	1.30925	否	否	否	否	11769	正常	无	无	2016-07-30 11:24:41							Non-infection	8	急性坏疽性阑尾炎伴穿孔;弥漫性腹膜炎;急性阑尾炎;
1930	男	17	O	GD13	1.30925	否	否	否	否	12578	正常	无	无	2016-07-30 09:00:00							Non-infection	8	急性坏疽性阑尾炎伴穿孔;弥漫性腹膜炎;急性阑尾炎;
1931	女	23	B	OC15	0.536851	否	否	否	否	3637	正常	无	无	2016-07-26 09:35:00							Non-infection	4	一活男婴;分娩时Ⅰ度会阴裂伤;头位顺产;提前自然临产伴足月产;
1932	男	26	O	GD25	1.05472	否	否	否	否	10186	正常	无	无	2016-07-26 11:36:56							Non-infection	4	急性阑尾炎;
1933	男	48	O	JU19	0.467653	否	否	否	否	2697	正常	无	无	2016-07-29 09:47:00							Non-infection	7	头皮挫裂伤;
1934	女	26	B	OB25	1.02328	否	否	否	否	8434	正常	无	无	2016-07-29 10:07:32							Non-infection	6	胎儿问题产妇医疗;胎膜早破;脐带绕颈;脐带扭转;新生儿轻度窒息;轻度贫血;Ⅲ度羊水混浊;剖宫产;
1935	女	24	O	OC15	0.536851	否	否	否	否	3419	正常	无	无	2016-07-26 09:45:57							Non-infection	3	一活女婴;头位顺产;提前自然临产伴足月产;
1936	男	48	B	FM11	4.92028	否	否	否	否	39561	正常	无	无	2016-07-30 11:19:07							Non-infection	7	冠心病;急性冠脉综合征;
1937	男	0.00273973	B	PU11	1.11582	否	否	否	否	7864	正常	无	无	2016-07-30 15:01:00							Non-infection	7	新生儿窒息;代谢性酸中毒;
1938	女	0.00273973	B	PU11	1.11582	否	否	否	否	4960	正常	无	无	2016-07-28 13:53:10							Non-infection	5	新生儿高胆红素血症;
1939	男	28	A	DL19	0.623515	否	否	否	否	3917	正常	无	无	2016-07-30 09:19:57							Non-infection	7	鼻外伤;鼻骨骨折;
1940	女	52	O	GB25	4.73274	否	否	是	否	5203	正常	无	无	2016-07-27 11:13:13							Non-infection	4	结肠恶性肿瘤;升结肠恶性肿瘤;
1941	女	29	B	OC15	0.536851	否	否	否	否	3143	正常	无	无	2016-07-27 11:10:09							Non-infection	4	分娩时Ⅰ度会阴裂伤;头位顺产;一活女婴;急产;临产;
1942	男	32	A	LD15	1.36179	否	否	否	否	4111	正常	无	无	2016-07-26 14:02:22							Non-infection	3	左侧输尿管结石术后;输尿管狭窄;出血性膀胱炎;
1943	男	53	A	IC35	1.92702	否	否	否	否	5371	正常	无	无	2016-07-31 11:03:08							Non-infection	8	滑膜囊肿;
1944	男	59	AB	DS19	0.609429	否	否	否	否	4836	正常	无	无	2016-07-30 14:13:28							Non-infection	7	肾结石;感音神经性耳聋;慢性中耳炎;突发性耳聋;
1945	女	34	AB	OB25	1.02328	否	否	否	否	6443	正常	无	无	2016-07-30 10:54:27							Non-infection	7	一活男婴;地中海贫血;疤痕子宫;女性盆腔粘连;剖宫产;
1946	男	0.00821918	AB	PU11	1.11582	否	否	否	否	4180	正常	无	无	2016-07-28 10:54:47							Non-infection	5	新生儿高胆红素血症;
1947	男	46	O	DD29	1.10134	否	否	否	否	4725	正常	无	无	2016-07-31 11:30:47							Non-infection	4	过敏性鼻炎(变应性鼻炎);
1948	男	8	A	MB10	0.715113	否	否	否	否	3016	正常	无	无	2016-07-30 12:04:15							Non-infection	6	包茎;右精索鞘膜积液;
1949	女	22	A	OB23	1.08755	否	否	否	否	5251	正常	无	无	2016-07-29 10:41:22							Non-infection	6	一活男婴;羊水过少;脐带扭转;妊娠合并轻度贫血;低体重儿;臀位;剖宫产;
1950	女	0.00273973	O	PU13	0.840407	否	否	否	否	3167	正常	无	无	2016-07-27 10:08:00							Non-infection	4	高危儿;
1951	男	28	O	IG15	0.729635	否	否	否	否	9580	正常	无	无	2016-07-29 10:38:03							Non-infection	6	腕和手水平手桡神经损伤;腕和手水平桡动脉损伤;右拇指外伤;右拇指割伤;
1952	男	29	O	GU25	0.415806	否	否	否	否	1505	正常	无	无	2016-07-24 14:52:46							Non-infection	1	急性阑尾炎;
1953	女	18	B	NZ15	0.395699	否	否	否	否	1523	正常	无	无	2016-07-27 14:40:32							Non-infection	4	卵巢黄体破裂;
1954	女	25	O	OS25	0.303593	否	否	否	否	826	正常	无	无	2016-07-27 09:54:52							Non-infection	4	先兆流产;
1955	男	34	O	IG15	0.729635	否	否	否	否	6759	正常	无	无	2016-07-29 09:35:47							Non-infection	6	左手外伤;左中指外伤;
1956	女	35	O	OC15	0.536851	否	否	否	否	2375	正常	无	无	2016-07-27 11:15:24							Non-infection	3	一活男婴;巨大儿;脐带扭转;分娩时Ⅰ度会阴裂伤;头位顺产;临产;
1957	女	22	O	OB25	1.02328	否	否	否	否	7081	正常	无	无	2016-07-30 09:57:12							Non-infection	6	胎心型胎儿宫内窘迫;胎膜早破;脐带绕腿;地中海贫血;一活男婴;Ⅲ度羊水混浊;脐带假结;剖宫产;
1958	女	29	O	OR15	0.465147	否	否	否	否	3074	正常	无	无	2016-07-27 11:00:32							Non-infection	3	一活女婴;头位顺产;临产;
1959	男	0.00273973	O	PU13	0.840407	否	否	否	否	4532	正常	无	无	2016-07-28 10:47:58							Non-infection	4	高危儿;
1960	男	53	O	LJ11	1.56718	否	否	否	否	10444	正常	无	无	2016-07-29 12:15:36							Non-infection	5	双肾小结石;右输尿管下段结石;
1961	女	35	A	OD35	0.271578	否	否	否	否	2188	正常	无	无	2016-07-30 08:00:00							Non-infection	6	稽留流产;
1962	女	47	A	LJ13	0.851496	否	否	否	否	2654	正常	无	无	2016-07-27 12:42:56							Non-infection	3	出血性膀胱炎;右侧输尿管双J管留置;
1963	男	0.00821918	B	PU11	1.11582	否	否	否	否	2978	正常	无	无	2016-07-28 09:56:17							Non-infection	4	新生儿高胆红素血症;
1964	女	57	A	HC15	3.27562	否	否	否	否	2048	正常	无	无	2016-07-27 11:11:22							Non-infection	3	胆道引流术后T管拔管;
1965	女	40	O	LJ15	0.501801	否	否	否	否	2671	正常	无	无	2016-07-27 12:59:41							Non-infection	3	出血性膀胱炎;右侧输尿管双J管留置;
1966	男	44	O	LD15	1.36179	否	否	否	是	9381	正常	无	无	2016-07-28 14:12:54							Non-infection	4	输尿管狭窄;左输尿管下段结石;左侧输尿管双J管留置;左输尿管结石;
1967	女	56	O	CB49	0.747568	否	否	否	否	4044	正常	无	无	2016-07-28 09:56:28							Non-infection	4	闭角型青光眼;急性青光眼;慢性闭角型青光眼;
1968	男	49	A	IT25	0.696807	否	否	否	否	6238	正常	无	无	2016-07-31 08:29:09							Non-infection	7	类风湿关节炎;
1969	女	28	O	OB25	1.02328	否	否	否	否	7141	正常	无	无	2016-07-31 10:12:59							Non-infection	7	一活女婴;巨大儿;宫缩乏力;脐带绕颈;妊娠合并轻度贫血;疤痕子宫;失血性贫血;手术后盆腔粘连;剖宫产;
1970	男	30	O	LW19	0.451719	否	否	否	否	2356	正常	无	无	2016-07-26 14:02:41							Non-infection	2	右输尿管下段结石;
1971	女	35	B	LD15	1.36179	否	否	否	否	2542	正常	无	无	2016-07-27 14:36:28							Non-infection	3	出血性膀胱炎;左侧输尿管双J管留置;
1972	女	28	AB	OC15	0.536851	否	否	否	否	2243	正常	无	无	2016-07-27 10:26:46							Non-infection	3	一活女婴;脐带绕颈;分娩时Ⅰ度会阴裂伤;头位顺产;妊娠合并轻度贫血;先兆临产;
1973	女	53	O	GB11	5.85414	否	否	否	否	6409	正常	无	无	2016-07-29 07:59:20							Non-infection	5	贲门息肉;
1974	女	29	A	OD35	0.271578	否	否	否	否	1763	正常	无	无	2016-07-29 10:21:20							Non-infection	4	疤痕子宫;药流;早孕药流;
1975	女	42	O	LK19	1.26899	否	否	否	否	2672	正常	无	无	2016-07-27 14:33:25							Non-infection	3	出血性膀胱炎;左侧输尿管双J管留置;
1976	男	9	A	MJ15	0.424208	否	否	否	否	2917	正常	无	无	2016-07-30 11:11:27							Non-infection	5	包茎;
1977	女	20	O	JB19	0.792756	否	否	否	否	2235	正常	无	无	2016-07-26 15:44:37							Non-infection	2	乳腺良性肿瘤;右乳肿物性质待查？;
1978	男	0.0191781	A	PU11	1.11582	否	否	否	否	3468	正常	无	无	2016-07-29 14:31:49							Non-infection	5	新生儿高胆红素血症;
1979	女	23	O	CD19	0.426038	否	否	否	否	5175	正常	无	无	2016-07-31 15:56:58							Non-infection	7	前房积血;结膜裂伤;左眼钝挫伤;眼睑裂伤;
1980	女	24	A	OB25	1.02328	否	否	否	否	6252	正常	无	无	2016-07-31 10:44:50							Non-infection	7	一活女婴;胎膜早破;脐带绕颈;轻度贫血;剖宫产;先兆临产;
1981	女	27	A	OE15	1.08239	否	否	否	是	12548	正常	无	无	2016-07-29 11:26:52							Non-infection	5	输卵管妊娠;低钾血症;输卵管闭锁;卵巢冠囊肿;
1982	男	35	A	GK21	0.887763	否	否	否	否	4990	正常	无	无	2016-07-27 08:00:39							Non-infection	3	结肠息肉;痔;慢性浅表性胃炎伴糜烂;糜烂性食道炎;
1983	男	0.00273973	O	PU11	1.11582	否	否	否	否	4337	正常	无	无	2016-07-28 11:05:46							Non-infection	4	新生儿低血糖症;大脑囊肿;高危儿;
1984	女	18	O	OZ15	0.339466	否	否	否	否	2927	正常	无	无	2016-07-28 10:35:09							Non-infection	4	一活男婴;头位顺产;妊娠合并轻度贫血;先兆临产;
1985	男	6	O	MJ15	0.424208	否	否	否	否	3222	正常	无	无	2016-07-30 12:17:25							Non-infection	5	包茎;
1986	女	32	AB	OD35	0.271578	否	否	否	否	1929	正常	无	无	2016-07-30 09:00:00							Non-infection	6	稽留流产;
1987	女	15	B	DS19	0.609429	否	否	否	否	3302	正常	无	无	2016-07-28 14:00:00							Non-infection	4	慢性鼻窦炎;鼻中隔偏曲;突发性耳聋;
1988	女	26	A	OC15	0.536851	否	否	否	否	3881	正常	无	无	2016-07-29 10:32:54							Non-infection	5	一活男婴;脐带绕颈;分娩时Ⅰ度会阴裂伤;头位顺产;先兆临产;
1989	女	44	B	NE19	0.508784	否	否	否	否	2780	正常	无	无	2016-07-27 10:38:52							Non-infection	3	低钾血症;功血;失血性贫血;
1990	女	32	B	OE15	1.08239	否	否	否	是	8999	正常	无	无	2016-07-30 11:39:35							Non-infection	6	输卵管妊娠;异位妊娠;
1991	男	20	B	VB15	1.13068	否	否	否	否	5486	正常	无	无	2016-07-28 10:21:37							Non-infection	4	左手外伤;
1992	男	27	A	IG15	0.729635	否	否	否	否	3476	正常	无	无	2016-07-27 10:46:34							Non-infection	3	跟腱断裂;
1993	男	41	A	IG15	0.729635	否	否	否	否	6160	正常	无	无	2016-07-29 16:01:39							Non-infection	4	头皮浅表损伤;膝关节副韧带损伤;全身多处皮肤擦伤;腕骨闭合性骨折;左膝外伤;
1994	男	21	O	VD19	1.01552	否	否	否	否	16080	正常	无	无	2016-07-29 10:02:35							Non-infection	4	失血性休克;全身多处刀砍伤;
1995	女	26	B	OC15	0.536851	否	否	否	否	3255	正常	无	无	2016-07-28 11:21:26							Non-infection	3	一活女婴;分娩时Ⅰ度会阴裂伤;头位顺产;
1996	女	23	O	OU15	0.267715	否	否	否	否	2685	正常	无	无	2016-07-30 09:40:37							Non-infection	5	先兆早产;先兆临产;
1997	女	32	O	OC15	0.536851	否	否	否	否	2451	正常	无	无	2016-07-28 10:13:26							Non-infection	3	一活男婴;分娩时Ⅰ度会阴裂伤;头位顺产;妊娠合并轻度贫血;先兆临产;
1998	女	31	O	OC13	0.608017	否	否	否	否	2895	正常	无	无	2016-07-28 11:03:22							Non-infection	3	一活男婴;妊娠期糖尿病;胎膜早破;分娩时Ⅰ度会阴裂伤;头位顺产;
1999	女	15	A	IE10	1.70897	否	否	否	否	3312	正常	无	无	2016-07-28 16:04:19							Non-infection	3	取除内固定装置;取除骨折内固定装置;
[truncated: 155,662 more rows]
